# Supplementary material for: Investigation of Rare Non-Coding Variants in Familial Multiple Myeloma
Source: Cells. 2022 Dec 26;12(1):96. doi: 10.3390/cells12010096 (PMC9818386; doi:10.3390/cells12010096)
Supplement: Supplementary file 1 [file cells-12-00096-s001.zip]

Archive with 2 entries (2 files):
- supplementary figures_newresolute.pdf
- Supplementary tables.xlsx
