# Supplementary material for: Investigation of Rare Non-Coding Variants in Familial Multiple Myeloma
Source: Cells. 2022 Dec 26;12(1):96. doi: 10.3390/cells12010096 (PMC9818386; doi:10.3390/cells12010096)
Supplement: Supplementary file 1 [file cells-12-00096-s001.zip › Supplementary tables.xlsx]

## Sheet: Pipeline selected 5UTR
Family	Gene	Gene name	Chrom_Pos_Ref_Alt	CADD	Conservation			Conservation score	Promotor	CpG island (yes/no)	Segway	cHmm	histone marks >20	TF/TFBS	Conserved TFBS	Encode TF in GM12878	Overall function
				≥ 15	verPhCons>0.3	verPhyloP≥3	GerpN>2					ReprPC/RepPCWk/Quies: TssA/TssAFlnk
Family_1	FMOD	fibromodulin	1_203320210_T_A	22	0.999	0.644	4.95	2	FMOD	No	R1	TssBiv/Biv/EnhBiv		30			Fibrillogenesis
Family_1	SP5	Transcription Factor Sp5	2_171571426_G_A	16.65	1	0.578	5.6	2	SP5:AC007405.2	331	GS	cHmm:TssA/TssAFlnk: Tx/TxFlnk/TxWk	EncH3K27Ac/K4Me1/K4Me3	13		NR2F1 HDAC6	DNA-binding transcription factor; bone morphogenesis; metal ion binding
Family_1	HDAC4	histone deacetylase 4	2_240322672_G_A	19.09	1	1.312	1.72	1	HDAC4, AC062017.1	181	TSS	TssA/TssAFlnk	EncH3K4K4Me3	28	RORalpha2	Pbx3 SP1 ELF1	Histone deacetylation
Family_1	FNDC3B	fibronectin type III domain containing 3B	3_171757553_C_A	15.8	0.309	-0.002	3.12	2	FNDC3B	140	TSS	TssA/TssAFlnk	EncH3K27Ac/K4Me3	40		BCLAF1 Yy1 Pax5 ETS1 TAF1 Tcf12 Egr1 POU2F2 ELF1	Adipogenesis
Family_1	CAMK2D	calcium/calmodulin-dependent protein kinase II delta	4_114682943_TCCTCCTCCGGCG_T	19.58	0.917	3.064	4.22	3	CAMK2D	No	TF2	ReprPC/RepPCWk/Quies	EncH3K27Ac/K4Me3	2		CTCF BCL11A EBF1 IRF4 BCLAF1 Pax5 Yy1 ELF1 TAF1 Egr1 POU2F2 MEF2A Rad21 ETS1	Regulation of Ca2+ homeostatis
Family_1	CRHBP	corticotropin releasing hormone binding protein	5_76248897_G_A	15.04	0.001	0.569	4.04	1	CRHBP	No	TF0	TssA/TssAFlnk		28			Cellular response to external/internal stimuli
Family_1	FOXJ2	forkhead box J2	12_8185317_GGAGCC_G	21.9	0.976	2.502	3.97	2	FOXJ2	71	TSS	TssA/TssAFlnk: TssBiv/Biv/EnhBiv	EncH3K27Ac/K4Me3	29		Egr1 SP1	Transcriptional activator
Family_1	SPTB	spectrin, beta, erythrocytic	14_65346721_C_A	20.5	1	0.812	4	2	SPTB	106	TSS	ReprPC/RepPCWk/Quies		NA	E47, Tal-1, ITF-2, Tal-1beta, GATA-1, AP-2alphaA, AP-2gamma	Egr1 HDAC6	Cytoskeleton network
Family_1	RNA5SP403	.	16_9658465_A_G	21.9	0.844	0.661	3.39	2	NotInPromoter	No	TF1	TssA/TssAFlnk		32			Pseudogene
Family_1	STAT5A	signal transducer and activator of transcription 5A	17_40440314_G_A	21.3	0.999	1.079	3.78	2	NotInPromoter	85	TSS	ReprPC/RepPCWk/Quies	EncH3K27Ac/K4Me3	NA		BCLAF1 Yy1 ELF1 EBF1 TAF1	Transcription factor
Family_2	LRRN2	leucine rich repeat neuronal 2	1_204590121_C_T	18.52	0.086	0.851	3.09	1	NotInPromoter	No	TF0	TssA/TssAFlnk		18			Signaling receptor, cell adhesion
Family_2	RP11-686O6.2	.	2_203240383_C_T	16.85	0	0.091	3.48	1	BMPR2:RP11-686O6.2	176	E/GM	TssA/TssAFlnk: Tx/TxFlnk/TxWk	EncH3K27Ac/K4Me3	36		Yy1 ELF1	Unknown function
Family_2	GADD45G	growth arrest and DNA-damage-inducible, gamma	9_92219733_C_T	17.17	0.998	0.289	4.93	2	GADD45G	No	GM1	TssBiv/Biv/EnhBiv: TssA/TssAFlnk		6		USF1 POU2F2 Srf	Apoptosis, differentiation
Family_2	ANK3,RP11-131N11.4	Ankyrin 3	10_62493812_G_C	22	1	1.507	4.78	2	RP11-131N11.4:ANK3	No	L0	TssA/TssAFlnk		76			Cadherin binding, Cytoskeletal anchor activity
Family_2	NRBF2	nuclear receptor binding factor 2	10_64893005_T_C	17.12	0.982	0.445	4.32	2	NRBF2	37	TSS	ReprPC/RepPCWk/Quies	EncH3K4Me3	1		ATF3 POU2F2 TAF1 ZBTB33 Srf SP1 BCLAF1 Egr1 Tcf12 ELF1 PU1 USF1 Yy1	Autophagy, Transcription regulation
Family_2	ADRA2A	adrenoceptor alpha 2A	10_112836689_G_A	21.9	0.982	0.942	3.26	2	ADRA2A	311	R5	TssA/TssAFlnk: TssBiv/Biv/EnhBiv	EncH3K4Me1/K4Me3	6			G-protein coupled receptor, transducer
Family_2	EML5	echinoderm microtubule associated protein like 5	14_89258940_G_C	17.52	0.016	0.102	3.46	1	EML5	129	GM1	TssA/TssAFlnk	EncH3K4Me3	70			Microtubule assembly
Family_2	SLTM	SAFB-like, transcription modulator	15_59225838_G_A	15.06	0.151	0.444	3.93	1	SLTM	119	TSS	ReprPC/RepPCWk/Quies	EncH3K27Ac/K4Me3	NA		Tcf12 Egr1 Srf EBF1 Gabp SP1 BCLAF1 Yy1 POU2F2 Pax5 ETS1 ELF1 TAF1	Apoptosis, mRNA processing
Family_2	NUP93	nucleoporin 93kDa	16_56816330_A_G	19.76	1	1.784	5.54	2	NotInPromoter	No	L0	Tx/TxFlnk/TxWk :ReprPC/RepPCWk/Quies		NA			Nuclear pore complex assembly and maintenance
Family_2	RP11-44L9.1	.	16_73516811_A_G	15.71	1	3.029	5.72	3	RP11-44L9.1	No	F0	TssA/TssAFlnk		16	MEF-2A		Unknown function
Family_2	LLGL2	lethal giant larvae homolog 2 (Drosophila)	17_73521874_A_AGGGACGCCGG	15.05	1	1.838	4.6	2	NotInPromoter	151	TSS	Tx/TxFlnk/TxWk : ReprPC/RepPCWk/Quies	EncH3K4Me3	NA	AP-2gamma	ELF1 ZEB1 SP1 Egr1 POU2F2	GTPase activator activity, spindle orientation ,cell division
Family_2	ZNF236	zinc finger protein 236	18_74561210_TGAAGCCTCAG_T	15.37	0.051	0.77	4.18	1	NotInPromoter	No	GE0	ReprPC/RepPCWk/Quies		3			Transcription regulation
Family_2	CLDN5	claudin 5	22_19512925_G_A	16.21	0.781	0.292	4.55	2	NotInPromoter	No	GE2	TssA/TssAFlnk	EncH3K27Ac/K4Me1	2	SREBP-1a, SREBP-1b, SREBP-1c, NRSF form 1, NRSF form 2, AP-2alphaA, AP-2gamma, IRF-1		Bicellular tight junction assembly
Family_3	RP11-418J17.3, RP5-834N19.1	.	1_119870129_A_G	15.68	1	0.814	4.35	2	RP5-834N19.1:RP11-418J17.3	No	C1	ReprPC/RepPCWk/Quies:Enh	EncH3K27Ac	NA			Unknown function
Family_4	ALPK2	alpha-kinase 2	18_56296795_T_TCTCTCACACACACACA	15.24	0.235	0.341	3.15	1	ALPK2:RPL9P31	No	L1	ReprPC/RepPCWk/Quies		NA			Kinase activity, Cardiac development
Family_4	C20orf26	chromosome 20 open reading frame 26	20_20206128_C_T	16.26	1	0.496	4.8	2	NotInPromoter	No	L1	TssA/TssAFlnk		53	Pax-5, AP-4		Cilium movement/ organization
Family_4	HMGXB4	HMG box domain containing 4	22_35653479_C_A	20.3	1	1.515	4.06	2	HMGXB4	70	TSS	TssA/TssAFlnk	EncH3K27Ac/K4Me3	15	IRF-1	ELF1 ETS1 SP1 POU2F2 TAF1 BCLAF1 Yy1 Egr1 Tr4 Srf	Wnt signaling
Family_5	EIF4E2	eukaryotic translation initiation factor 4E family member 2	2_233415863_A_C	15.61	0.001	-0.183	3.97	1	TIGD1	No	TSS	ReprPC/RepPCWk/Quies:Tx/TxFlnk/TxWk	EncH3K27Ac/K4Me3	NA		ETS1 Egr1 POU2F2 ELF1 TAF1 Pax5 BCLAF1 SP1 Yy1 Gabp	Translation repressor
Family_6	RP11-126K1.8;RFX5	Regulatory Factor X, 5	1_151312308_A_G	15.22	0.511	0.873	3.81	1	RP11-126K1.8	No	GE0	ReprPC/RepPCWk/Quies		1			transcription activation of class II MHC promoters, Immune system
Family_6	PRR9	proline rich 9	1_153189923_T_G	16.56	1	2.382	4.66	2	PRR9	No	GM0	TssA/TssAFlnk		68	AP-1, c-Fos, c-Jun		Unknown function
Family_6	AFTPH,RP11-568N6.1	Aftiphilin	2_64751382_C_T	15.94	0.005	1.66	5	1	AFTPH:RP11-568N6.1	91	TSS	ReprPC/RepPCWk/Quies	EncH3K4Me3	NA		TAF1 Egr1 ELF1 ETS1 SIX5 Gabp SP1 Yy1 PU1 BCLAF1	Intracellular protein transport
Family_6	AC013402.3,AC013402.4	.	2_105199305_CTG_C	19.66	1	1.19	5.79	2	AC013402.3:AC013402.4	No	F0	TssA/TssAFlnk		7			Unknown function
Family_6	KLF7	Kruppel-like factor 7 (ubiquitous)	2_208032019_T_C	17.76	0.991	2.283	4.58	2	KLF7	No	GM0	TssA/TssAFlnk: TssBiv/Biv/EnhBiv: ReprPC/RepPCWk/Quies	EncH3K27Ac/K4Me1/K4Me3	2	FOXD1, FOXD3, FOXI1, SRF, RORalpha1	BATF Srf Yy1 BCLAF1 POU2F2 Pax5 MEF2A	Transcription regulation, Metal-binding, Zinc
Family_6	ERBB4	v-erb-a erythroblastic leukemia viral oncogene homolog 4 (avian)	2_213404066_C_T	17.09	1	2.954	5.08	2	ERBB4	No	D	TssA/TssAFlnk		7	p300	HDAC6	Tyrosine kinase, Apoptosis, development
Family_6	AGFG1	ArfGAP with FG repeats 1	2_228337132_G_A	16.16	0.998	1.022	2.97	2	AGFG1	112	GS	TssA/TssAFlnk	EncH3K27Ac/K4Me3	8		Yy1 ELF1 BCLAF1 Pax5 Egr1 ETS1	Differentiation, mRNA transport
Family_6	LRRC34	leucine rich repeat containing 34	3_169530526_G_A	17.02	0.048	1.511	2.15	1	LRRC34	No	TF0	TssA/TssAFlnk	EncH3K27Ac/K4Me1/K4Me3	29		Yy1 ELF1	Cell differentiation
Family_6	ING2,RP11-367N14.2	Inhibitor Of Growth Family Member 2	4_184425877_C_A	15.71	1	3.892	4.66	3	ING2:RP11-367N14.2	243	TSS	TssA/TssAFlnk	EncH3K4Me3	12		Yy1 BCLAF1 ELF1 Egr1 Tcf12 Pax5 SP1 POU2F2 Srf MEF2A	Chromatin organization, histone deactylation
Family_6	PIK3R1	phosphoinositide-3-kinase, regulatory subunit 1 (alpha)	5_67511017_G_C	16.81	0.125	2.713	4.46	1	PIK3R1	144	TSS	Enh : ReprPC/RepPCWk/Quies	EncH3K27Ac/K4Me3	3		BCLAF1 ELF1 CTCF MEF2A Yy1 TAF1 Egr1 EBF1 Pax5 Tcf12 POU2F2	Protein transport, Stress response
Family_6	CTC-537E7.2	.	5_67830324_C_T	16.78	1	1.567	4.9	2	CTC-537E7.2	No	TF1	ReprPC/RepPCWk/Quies	EncH3K27Ac/K4Me1	1	ZID, Pax-6		RNA gene
Family_6	RP11-552E20.1	.	6_40244302_T_C	21.9	0.982	1.288	5.08	2	RP11-552E20.1	No	L1	TssA/TssAFlnk		21	C/EBPalpha		Unknown function
Family_6	SUPT3H	suppressor of Ty 3 homolog (S. cerevisiae)	6_45345507_C_T	17.6	1	2.536	4.11	2	SUPT3H	102	TSS	ReprPC/RepPCWk/Quies	EncH3K27Ac/K4Me3	NA		Egr1 BCLAF1 ELF1 Pax5 POU2F2 SP1	Transcription coactivator
Family_6	MIR4464	.	6_91022136_G_A	21.3	1	1.013	5.21	2	NotInPromoter	No	R2	TssA/TssAFlnk		59	Lmo2		RNA Gene affiliated with the miRNA class
Family_6	RPA3	replication protein A3, 14kDa	7_7680332_TA_T	15.83	0.002	-1.128	4.59	1	RPA3, RPA3-AS1	69	TSS	0.88 TssA/TssAFlnk	EncH3K27Ac/K4Me3	11		SP1 Gabp ZBTB33 Tcf12 Egr1 POU2F2 TAF1 Yy1 Pax5 ELF1 BCLAF1	Base excision repair
Family_6	MDFIC	MyoD family inhibitor domain containing	7_114562322_C_G	21.1	0.981	1.497	4.84	2	MDFIC	96	TF0	TssBiv/Biv/EnhBiv:TssA/TssAFlnk	EncH3K27Ac/K4Me3	7		POU2F2 Egr1 BCLAF1 ETS1 Yy1 MEF2A TAF1 ELF1	Transcription regulation,Wnt signaling
Family_6	SVEP1	sushi, von Willebrand factor type A, EGF and pentraxin domain containing 1	9_113342235_C_T	16.55	0.589	0.182	3.64	2	SVEP1	No	L0	TssA/TssAFlnk	EncH3K27Ac/K4Me1/K4Me3	27			Cell adhesion Calcium ion binding
Family_6	STRBP	spermatid perinuclear RNA binding protein	9_126030871_C_A	16.42	0.998	1.218	1.6	1	STRBP	No	TSS	TssA/TssAFlnk	EncH3K27Ac/K4Me3	74		Yy1 USF1 Tcf12 ZEB1 EBF1 Egr1 TAF1 SP1	Cell growth, Spermatogenesis
Family_6	DDIT4	DNA-damage-inducible transcript 4	10_74032731_G_C	15.23	0.652	1.264	5.93	2	DDIT4	No	TSS	TssA/TssAFlnk:TssBiv/Biv/EnhBiv	EncH3K27Ac/K4Me1/K4Me3	5		Pax5 Tcf12 SP1 EBF1 ELF1 Egr1 BCLAF1 Yy1	Apoptosis, brain development
Family_6	KCNMA1	potassium large conductance calcium-activated channel, subfamily M, alpha member 1	10_79398259_G_A	18.06	0.022	-0.022	4.16	3	KCNMA1	196	TF0	ReprPC/RepPCWk/Quies	EncH3K4Me3	NA		Nrsf	metal ion transport through ion channels
Family_6	RP11-196E1.3	.	11_119478329_G_A	16.17	0.009	2.116	3.27	1	RP11-196E1.3	No	L0	ReprPC/RepPCWk/Quies		NA			Unknown function
Family_6	ASB8	ankyrin repeat and SOCS box containing 8	12_48574924_T_G	15.92	0.945	1.024	4.25	2	ASB8	No	R5	TssA/TssAFlnk		24	RORalpha1, PPAR-gamma1, PPAR-gamma2		Signal transduction, protein modification /ubiquitination
Family_6	TBC1D4	TBC1 domain family, member 4	13_76056522_G_A	18.11	0.971	2.664	4.36	2	TBC1D4	177	GS	TssA/TssAFlnk:ReprPC/RepPCWk/Quies	EncH3K27Ac/K4Me3	1	NF-1	PU1 ELF1 POU2F2 Egr1 ETS1 Yy1 BCLAF1 CTCF IRF4 Rad21	GTPase activator
Family_6	TRAJ30	T Cell Receptor Alpha Joining 30	14_22981751_G_T	15.76	0.991	0.872	5.92	2	TRAJ30:TRAJ29	No	H3K9me1	TssA/TssAFlnk:TssBiv/Biv/EnhBiv:ReprPC/RepPCWk/Quies	EncH3K27Ac/K4Me1	5			Unknown function
Family_6	PRIMA1	proline rich membrane anchor 1	14_94254876_G_A	17.15	0.999	0.963	3.89	2	PRIMA1	165	L0	TssA/TssAFlnk		71	Egr-1		Neurotransmitter catabolic process
Family_6	C16orf80	chromosome 16 open reading frame 80	16_58163297_GCCGCCCGTTGCTTAAAATGAATCCCT_G	16	1	3.142	5.43	3	RP11-459F6.3:C16orf80	85	TSS	ReprPC/RepPCWk/Quies	EncH3K27Ac/K4Me3	NA		Gabp POU2F2 Pax5 Pbx3 ETS1 IRF4 PU1 EBF1 Egr1 SP1 Yy1 ELF1 TAF1 Tcf12 BCLAF1	Unknown function
Family_6	NAPB	N-ethylmaleimide-sensitive factor attachment protein, beta	20_23402840_C_T	20.3	0.999	0.219	5.29	2	NAPB	No	L1	TssA/TssAFlnk:ReprPC/RepPCWk/Quies		NA			Intracellular protein transport
Family_6	SLC7A3	solute carrier family 7 (cationic amino acid transporter, y+ system), member 3	X_70151350_C_CGT	16.69	0.65	0.414	1.3	1	SLC7A3	No	TF0	TssA/TssAFlnk		2			Amino-acid transport
Family_7	MAN1C1	mannosidase, alpha, class 1C, member 1	1_25943887_C_T	17.26	0.989	0.243	1.68	1	MAN1C1	No	GM1	TssA/TssAFlnk	EncH3K4Me3	35			Carbohydrate metabolism
Family_7	LMNA	lamin A/C	1_156084582_T_C	17.07	0.971	0.06	4.72	2	NotInPromoter	66	TSS	TssA/TssAFlnk	EncH3K27Ac/K4Me3	40	NF-1	EBF1 SP1 POU2F2	DNA DSBs repair, nuclear assembly
Family_7	PPP1R21	protein phosphatase 1, regulatory subunit 21	2_48667923_C_A	19.19	0.522	0.368	4.13	2	PPP1R21:RP11-191L17.1	62	TSS	ReprPC/RepPCWk/Quies		4		POU2F2 Egr1 ELF1 EBF1 TAF1 SP1 BCLAF1 Yy1	Endosomal sorting and maturation
Family_7	CCSER1	coiled-coil serine-rich protein 1	4_91156317_C_A	16.7	0.008	0.27	4.11	1	NotInPromoter	No	TF0	TssA/TssAFlnk:TssBiv/Biv/EnhBiv		5			Unknown function
Family_7	CDO1	cysteine dioxygenase type 1	5_115152669_G_A	16.94	0.006	1.108	3.71	1	CDO1	122	TF0	TssA/TssAFlnk:ReprPC/RepPCWk/Quies	EncH3K4Me3	2			Initiation of pyruvate metabolic pathways
Family_7	SGCD	sarcoglycan, delta (35kDa dystrophin-associated glycoprotein)	5_155754242_G_A	17.77	1	3.737	5.5	3	NotInPromoter	No	TF0	TssA/TssAFlnk	EncH3K27Ac/K4Me3	2	PPAR-gamma1, PPAR-gamma2		Cardiac muscle development
Family_7	PCSK5	proprotein convertase subtilisin/kexin type 5	9_78506054_G_A	16.02	0	0.666	5.21	1	PCSK5	129	TF0	TssA/TssAFlnk	EncH3K27Ac/K4Me3	12			Endopeptidase, cell-cell signaling
Family_7	ERBB3	v-erb-b2 erythroblastic leukemia viral oncogene homolog 3 (avian)	12_56473408_C_T	18.89	0.996	3.044	5.18	3	ERBB3	116	GS	TssA/TssAFlnk	EncH3K27Ac/K4Me1/K4Me3	69		CTCF	Kinase, signal transduction regulation
Family_7	CORO1C	coronin, actin binding protein, 1C	12_109125439_C_T	17.23	0	0.107	3.05	1	CORO1C	136	TSS	TssA/TssAFlnk	EncH3K27Ac/K4Me3	NA		Egr1 ELF1 TAF1 EBF1 BCLAF1 Yy1 Tcf12 ETS1 POU2F2 Pax5 SP1 BCL11A IRF4 Rad21 CTCF	GTPase binding , Cell migration
Family_7	DENR	density-regulated protein	12_123238247_A_C	21.1	0.998	0.7	5.22	2	NotInPromoter	No	E/GM	TssBiv/Biv/EnhBiv:ReprPC/RepPCWk/Quies	EncH3K27Ac/K4Me1/K4Me3	7	HOXA9B, Meis-1		Translation initiation
Family_7	SERTM1	serine-rich and transmembrane domain containing 1	13_37248120_C_A	17.52	0.002	-0.199	2.63	1	SERTM1	60	TF0	TssA/TssAFlnk:TssBiv/Biv/EnhBiv		3			Unknown function
Family_7	NPAS3	neuronal PAS domain protein 3	14_33403525_C_CGTGTGTGTGTGT	20.2	0.983	1.301	4.51	2	NPAS3	145	L0	TssA/TssAFlnk	EncH3K4Me1/K4Me3	44			Transcription
Family_7	PSMC6	proteasome (prosome, macropain) 26S subunit, ATPase, 6	14_53173885_C_G	18.51	1	3.061	5.36	3	PSMC6	26	TSS	TssA/TssAFlnk	EncH3K27Ac/K4Me3	13		Yy1 TAF1 POU2F2 ELF1 Srf Gabp SP1	Ubiquitination, immune system, Wnt sugnaling
Family_9	CLK2	CDC-like kinase 2	1_155243096_AC_A	15.38	0.996	0.61	3.54	2	NotInPromoter	75	TSS	TssA/TssAFlnk	EncH3K27Ac/K4Me3	14		BCLAF1 Yy1 ELF1 TAF1 Srf	Kinase
Family_9	CAMK1	calcium/calmodulin-dependent protein kinase I	3_9811535_G_A	21.1	1	2.331	3.73	2	CAMK1	27	TSS	TssA/TssAFlnk:TssBiv/Biv/EnhBiv	EncH3K4Me3	18	Pax-5, MIF-1, AP-2gamma, USF1	RB1	Cell cycle, differentiation
Family_9	C3orf80,IL12A-AS1	Chromosome 3 Open Reading Frame 80, IL12A Antisense RNA 1	3_159943422_C_T	15.91	0.901	0.858	3.5	2	RP11-431I8.1:IL12A-AS1	No	TSS	TssA/TssAFlnk	EncH3K4Me3	14	USF1, c-Myc, Max1
Family_9	KIAA0226	Rubicon Autophagy Regulator	3_197476347_G_A	15.18	0.017	1.212	4.78	1	KIAA0226	No	GS	TssA/TssAFlnk:TssBiv/Biv/EnhBiv	EncH3K27Ac/K4Me1/K4Me3	10			Autophagy, Immune system
Family_9	SAMD5	sterile alpha motif domain containing 5	6_147829777_T_C	16.03	1	1.898	1.7	1	SAMD5	31	GS	TssA/TssAFlnk:TssBiv/Biv/EnhBiv	EncH3K4Me3	4			Unknown function
Family_9	PLEKHG1	pleckstrin homology domain containing, family G (with RhoGef domain) member 1	6_150921086_G_A	15.37	0.622	1.289	3.41	3	PLEKHG1:RP11-136K14.1	151	TF0	TssA/TssAFlnk:TssBiv/Biv/EnhBiv	EncH3K4Me3	11			G nucleotide exchange factor
Family_9	WNK2	WNK lysine deficient protein kinase 2	9_95946450_G_C	16.49	0.014	-0.553	2.93	1	WNK2	No	GE2	TssA/TssAFlnk		11	Pax-5, ZID, Egr-1, Elk-1		Ion channels/homeostasis,Wnt signaling
Family_9	CHD4	chromodomain helicase DNA binding protein 4	12_6715614_G_A	16.02	0.999	0.784	1.71	1	NotInPromoter, CHD4	No	GS	TssA/TssAFlnk	EncH3K4Me3	70		Pax5 ELF1 Egr1 SP1	Chromatin remodeling
Family_9	SLC39A11	solute carrier family 39 (metal ion transporter), member 11	17_71088852_G_T	21.6	1	1.591	4.74	2	SLC39A11	240	TSS	Tx/TxFlnk/TxWk	EncH3K4Me3	NA		ETS1 USF1 BCLAF1 SP1 ELF1	zinc transporter
Family_10	KIAA2018	KIAA2018/UCF3:Basic Helix-Loop-Helix Domain-Containing Protein USF3	3_113396146_T_G	16.1	1	4.15	4.75	3	NotInPromoter	No	TSS	cHmmEnh:TssA/TssAFlnk		3			Epithelial-mesenchymal transition
Family_10	PTK2/FAK1	protein tyrosine kinase 2/Focal Adhesion Kinase 1	8_142012766_C_T	15.65	0.048	0.661	4.13	1	PTK2	No	GS	TssA/TssAFlnk	EncH3K27Ac/K4Me1	39			Cell cycle, migration, adhesion
Family_10	ZNF653	zinc finger protein 653	19_11616642_C_T	16.8	0.992	0.157	3.52	2	CTC-398G3.6:ZNF653	82	E/GM	Tx/TxFlnk/TxWk:ReprPC/RepPCWk/Quies	EncH3K27Ac/K4Me3	NA			Transcriptional repressor
Family_10	GRIK5	glutamate receptor, ionotropic, kainate 5	19_42569947_C_T	22.5	0.026	-3.449	3.82	1	NotInPromoter	No	TF2	TssBiv/Biv/EnhBiv		17	E47, Lmo2, AP-4		Ion transport
Family_10	RIPK4	receptor-interacting serine-threonine kinase 4	21_43187272_T_G	17.58	1	1.704	4.54	2	RIPK4	120	L1	TssBiv/Biv/EnhBiv:ReprPC/RepPCWk/Quies		2	ATF, ATF-2	ZEB1 SP1	Epithelial development
Family_11	PAX7	paired box 7	1_18957348_T_G	20.6	0.998	0.828	3.65	2	PAX7	205	R5	TssA/TssAFlnk		11	C/EBPalpha, C/EBPbeta		Myogenesis
Family_11	DLG1	discs, large homolog 1 (Drosophila)	3_197024641_C_T	20.2	0.996	0.444	4.61	2	DLG1-AS1	111	TSS	cHmmEnh	EncH3K27Ac/K4Me3	1		Yy1 Egr1 ELF1 POU2F2 TAF1 Tcf12 Pax5 ELF1 Yy1 BCLAF1 Egr1	Host-virus interaction, Cadherin binding
Family_11	CTD-2249K22.1	.	5_81146450_T_C	15.05	0.887	-0.201	6.07	2	CTD-2249K22.1	No	GM1	TssA/TssAFlnk	EncH3K4Me1	10			Unknown function
Family_11	PHF1	PHD finger protein 1	6_33378718_C_T	15.25	0.113	0.428	3.58	1	NotInPromoter	110	GE2	ReprPC/RepPCWk/Quies	EncH3K27Ac/K4Me3	1		POU2F2 BCL3 SP1 Egr1 EBF1 Pax5	DNA repair
Family_11	RP11-570K4.1	.	6_40684021_A_T	18.98	0.828	0.245	4.87	2	RP11-570K4.1	No	R4	TssA/TssAFlnk:TssBiv/Biv/EnhBiv:ReprPC/RepPCWk/Quies		8			Unknown function
Family_11	APBB1IP	amyloid beta (A4) precursor protein-binding, family B, member 1 interacting protein	10_26727608_C_G	15.3	0.328	0.413	2.08	2	APBB1IP	78	TF0	ReprPC/RepPCWk/Quies	EncH3K27Ac/K4Me3	NA		Yy1 BCLAF1 Pax5 ELF1 PU1 Rad21	Cell adhesion, Immune system
Family_11	RP11-87P13.2	.	12_83564764_TCA_T	22.7	0.999	3.36	5.8	3	RP11-87P13.2	No	TF1	ReprPC/RepPCWk/Quies		NA			Unknown function
Family_11	RP11-279O17.2	.	16_8346064_T_A	17.64	1	1.95	5.4	2	RP11-279O17.2	No	R3	TssA/TssAFlnk		3			Unknown function
Family_11	HMG20B	high mobility group 20B	19_3573124_G_C	15.83	0.999	1.384	4.07	2	HMG20B	173	GS	Tx/TxFlnk/TxWk:ReprPC/RepPCWk/Quies	EncH3K27Ac/K4Me3	NA		POU2F2 Egr1 Yy1 ATF3 ELF1 Egr1 SP1 BCL3 Yy1 ETS1 BCLAF1 POU2F2 Srf Gabp SIX5 ELF1 POU2F2 Egr1 SP1 TAF1	Cell cycle, chromatin organization
Family_11	TOX2	TOX high mobility group box family member 2	20_42574489_G_GAGTTGTC	17.55	1	2.512	4.01	2	NotInPromoter	No	R3	ReprPC/RepPCWk/Quies		NA			Transcription coactivator
Family_12	RP11-324C10.1	.	3_172871231_T_C	18.18	0.911	0.456	0.484	1	RP11-324C10.1	No	D	TssBiv/Biv/EnhBiv:ReprPC/RepPCWk/Quies		2			Unknown function
Family_13	TMEM178A	Transmembrane Protein 178A	2_39892516_T_C	18.4	0.941	1.013	183.4	2	TMEM178A	No	R1	ReprPC/RepPCWk/Quies	EncH3K4Me3	NA			Osteoclast differentiation
Family_13	RNU6-849P	RNA, U6 Small Nuclear 849, Pseudogene	7_79541885_A_G	16.11	0.005	0.326	NA	1	NotInPromoter	No	L0	TssA/TssAFlnk		61			Unknown function
Family_13	C9orf72	chromosome 9 open reading frame 72	9_27573805_GGCGGAACT_G	17.32	1	2.701	31.1	2	C9orf72	20	GS	ReprPC/RepPCWk/Quies	EncH3K27Ac/K4Me3	NA	Egr-1, Egr-2, Egr-3	ELF1 Yy1 Srf ZBTB33 IRF4 Egr1 POU2F2 SP1 Pax5 BCLAF1	Cellular stress
Family_13	TENM4	teneurin transmembrane protein 4	11_78926853_C_G	18.45	1	2.936	298.8	2	NotInPromoter	No	TF0	TssA/TssAFlnk		3	ATF6, ZID		Cell adhesion, differentiation
Family_13	KCTD15	potassium channel tetramerisation domain containing 15	19_34287869_C_G	17.77	0.431	0.464	1612.3	2	NotInPromoter	269	TSS	cHmmEnh:TssA/TssAFlnk	EncH3K27Ac/K4Me3	5			Developmental protein
Family_13	TBC1D10A	TBC1 domain family, member 10A	22_30701594_C_T	15.22	0	-0.356	NA	1	NotInPromoter	No	GM1	Tx/TxFlnk/TxWk	EncH3K27Ac/K4Me1	5		SP1	Endopeptidase, Cadherin binding
Family_14	RNU6-242P	.	2_43318651_T_C	16.83	0.522	0.145	1.53	1	NotInPromoter	No	F0	TssA/TssAFlnk		13			Unknown function
Family_14	GRAMD1A	GRAM domain containing 1A	19_35491344_C_CCTGCG	18.89	0.993	1.953	2.94	2	CTD-2527I21.7	88	GE2	TssA/TssAFlnk:TssBiv/Biv/EnhBiv	EncH3K27Ac/K4Me3	10			Autophagy, Lipid transport
Family_14	APLP1	amyloid beta (A4) precursor-like protein 1	19_36359363_C_T	16.2	0.998	0.935	3.38	2	NotInPromoter	48	GM1	ReprPC/RepPCWk/Quies		NA		Egr1	Apoptosis, Cell adhesion
Family_14	CKM	creatine kinase, muscle	19_45826277_A_G	15.65	1	1.462	4.67	2	CKM	No	TF2						Creatin metabolic process
Table S1. Summary of 5'UTR variants surviving the prioritization pipeline
Chrom_Pos_Ref_Alt: chromosome_position_reference allele_alternative allele
CADD: Combined Annotation Dependent Depletion
GS: gene start, TSS: transcription start site, TF: transcription factor, CHmm: Chrome HMM chromatin states, TssA: active transcription start site, TssFlnk: flanking transcription start site, TssBiv: bivalent/poised transcription start site Tx: strong transcription, TxWk: weak transcription, TxFlnk: flanking transcription Enh: enhancer, EnhBiv: bivalent enhancer, RepPC: repressed polycomb, RepPCWk…
Histone marks: Encode histone marks
Encode histone marks, conservation scores, CpG island, Segway, chromatin states, histone marks, and number of TF/TFBS are extracted from annotation data on CADD website.
Encode TF in GM12878/GM12878 ENCSR447YYN are taken from SNP-nexus. Variant where TFBS were more than 10, only 10 are shown in the table and a detail list is given in supplementary table 2. Overall function of the genes is from Uniprot/Swissprot

## Sheet: TFs
Variant ID	Gene	Chromosome	Region Start	Region End	Transcription factors
chr10:26727608:C/G:1	APBB1IP	chr10	26725952	26728132	RELI2:AG2B RUNX3 IKZF1 MEF2B Rad21 HDAC6 TRIM22 Yy1 IKZF2 TARDBP ZNF207 BCLAF1 BACH1 NR2F1 Pax5 NR2C1 Srf SPI1 Max PU1 ELF1 BHLHE40
chr10:64893005:T/C:1	NRBF2	chr10	64892943	64893382	ETS1 USF1 E4F1 NFATC3 USF2 SMAD5 RELB Max TRIM22 TBP Yy1 PKNOX1 ATF7 KLF5 IKZF1 ATF3 POU2F2 TAF1 IKZF2 ATF2 HCFC1 CREB1 SPI1 Nrf1 SIN3A ELF1 SP1 RFX5 BCLAF1 FOXK2 Egr1 Tcf12 ELF1 ETV6 HDAC6 CREM Srf ZNF207 NR2F1 ZBTB33 PU1 BHLHE40 BACH1 BCLAF1 NR2C1 GABPA RUNX3 TCF3 EBF1
chr12:8185317:GGAGCC/G:1	FOXJ2	chr12	8184658	8186530	RB1 IKZF1 BACH1 BHLHE40 HDAC6 Egr1 Egr1 NR2F1 ELF1 SP1 SP1
chr12:56473408:C/T:1	ERBB3	chr12	56472671	56473447	CTCF IKZF1 TRIM22 RB1 TCF3
chr13:76056522:G/A:1	TBC1D4	chr13	76055644	76056983	NR2F1 IKZF1 RB1 RUNX3 Egr1 POU2F2 MEF2B Egr1 ETS1 BHLHE40 RELB Yy1 BCLAF1 TARDBP ZNF207 IKZF2 ELF1 TRIM22 Srf ETV6 SPI1 CTCF IRF4 CTCF Rad21 Rad21 HCFC1 TBX21 PU1 SIN3A NFATC3 CREB1 ELF1
chr14:53173885:C/G:1	PSMC6	chr14	53173218	53174774	SIN3A RB1 PKNOX1 ZNF207 TBP ELK1 Yy1 GABPA TRIM22 NR2C1 ELF1 Srf HCFC1 TAF1 SMAD5 POU2F2 POU2F2 ELF1 Srf Gabp1 SP1 HDAC6 IKZF1 RELB
chr14:65346721:C/A:1	SPTB	chr14	65346460	65346936	Egr1 HDAC6
chr2:171571426:G/A:1	SP5	chr2	171570737	171571832	NR2F1 HDAC6
chr2:213404066:C/T:1	ERBB4	chr2	213403959	213404258	HDAC6
chr2:228337132:G/A:1	AGFG1	chr2	228336395	228337447	ZNF217 ETS1 BACH1 BHLHE40 IKZF1 Yy1 ELF1 BCLAF1 Pax5 Egr1
chr22:35653479:C/A:1	HMGXB4	chr22	35653199	35653556	E2F4 BCLAF1 HCFC1 Srf NR2F1 BHLHE40 RUNX3 ELF1 ETS1 SP1 POU2F2 POU2F2 TAF1 ELK1 CREB1 STAT5A NR2C1 CREM SMAD5 RELB ZNF217 RB1 NFATC3 TBP ZNF207 ELF1 IKZF1 SIN3A BCLAF1 KLF5 Yy1 Egr1 STAT1 FOXK2 ESRRA Srf Tr4 NR2C2 ARNT E2F8 ARID3A TARDBP
chr3:9811535:G/A:1	CAMK1	chr3	9811389	9811865	RB1
chr3:171757553:C/A:1	FNDC3B	chr3	171756853	171759121	ZNF217 RELB RB1 RUNX3 HCFC1 BCLAF1 IKZF1 NR2F1 BCLAF1 Yy1 Pax5 PKNOX1 Srf USF2 IKZF2 TARDBP HDAC6 ETS1 POU2F2 Tcf12 Egr1 ZNF207 POU2F2 ELF1 TAF1 CREB1 TCF3 BACH1
chr3:197024641:C/T:1	DLG1	chr3	197024358	197025674	BHLHE40 ZSCAN29 ZNF217 ELF1 HDAC6 ZNF24 POU2F2 TAF1 NR2F1 ZNF207 Yy1 Egr1 BACH1
chr4:114682943:TCCTCCTCCGGCG/T:1	CAMK2D	chr4	114681190	114684455	IKZF1 BCLAF1 Pax5 Yy1 BACH1 BHLHE40 NFXL1 Pax5 SIN3A NR2F1 RB1 ELF1 TAF1 Egr1 HDAC6 ARNT ZNF217 ZNF207 POU2F2 ARID3A ELF1 POU2F2 STAT1 ZNF24 Egr1 TRIM22 MEF2A Rad21 Max ETS1 CTCF TBP RELB STAT5A MEF2B NFATC3 IKZF2 PKNOX1 EP300 CTCF ETV6 BCL11A TARDBP ATF7 RUNX3 CREB1 TBX21 ZBTB33 EBF1 IRF4
chr4:184425877:C/A:1	ING2	chr4	184424823	184426137	Yy1 SIN3A BACH1 STAT1 Max BCLAF1 IKZF1 ELF1 Egr1 TRIM22 Tcf12 ETS1 KLF5 ZNF217 Pax5 BHLHE40 E2F4 SP1 POU2F2 HCFC1 ELF1 Tcf12 MYC ZNF207 Srf MEF2A MEF2A RELB Egr1 CREB1 SP1 Srf Nrf1 RB1 Yy1
chr5:67511017:G/C:1	PIK3R1	chr5	67510740	67511948	Tcf12 TAF1 MEF2B POU2F2 KLF5 NR2C1 BHLHE40 BACH1 BCLAF1 ELF1 POU2F2 EBF1 IKZF1 RB1 Pax5 TRIM22 IKZF2 ARNT SMAD5 NR2F1 STAT1 CTCF ZNF217 FOXK2 NFXL1 ELF1 SIN3A ZNF207 NFATC3 ZSCAN29 MEF2A Max Yy1 Egr1 EBF1 Pax5
chr6:150921086:G/A:1	PLEKHG1	chr6	150920144	150922256	IKZF1 NR2F1 ZNF217 ELF1 BACH1 Tcf12 PU1 HDAC6 SP1
chr7:114562322:C/G:1	MDFIC	chr7	114561564	114564108	RB1 IKZF1 IKZF2 RELB POU2F2 MEF2B Egr1 ZNF217 BCLAF1 ETS1 NR2F1 Yy1 MEF2A ELF1 BCLAF1 POU2F2 RUNX3 CREB1 TAF1 TCF3 HDAC6
chr8:142012766:C/T:1	PTK2/FAK1	chr8	142011465	142013064
Table S2. All Encode transcription factor binding at variant sites

## Sheet: JASPAR TFs
SP5	2_171571426_G_A
Wildtype										Mutated
Matrix ID	Name	Score	Relative score	Sequence ID	Start	End	Strand	Predicted sequence		Matrix ID	Name	Score	Relative score	Sequence ID	Start	End	Strand	Predicted sequence
MA1515.1	MA1515.1.KLF2	9.06475	0.885783	hg19_dna	11	21	-	CGCAGCGCCCA		MA0739.1	MA0739.1.Hic1	6.47977	0.848646	hg19_dna	9	17	-	GTGCCCAAA
MA0024.1	MA0024.1.E2F1	8.83194	0.870251	hg19_dna	10	17	+	TTGGGCGC		MA0670.1	MA0670.1.NFIA	2.70325	0.833611	hg19_dna	9	18	-	AGTGCCCAAA
MA1517.1	MA1517.1.KLF6	8.24713	0.869905	hg19_dna	11	21	-	CGCAGCGCCCA		MA0524.2	MA0524.2.TFAP2C	4.82612	0.812602	hg19_dna	5	16	-	TGCCCAAAGTGA
MA1959.1	MA1959.1.KLF7	7.95381	0.868711	hg19_dna	11	19	+	TGGGCGCTG		MA0811.1	MA0811.1.TFAP2B	4.34903	0.809326	hg19_dna	5	16	+	TCACTTTGGGCA
MA1516.1	MA1516.1.KLF3	6.46517	0.851003	hg19_dna	11	21	-	CGCAGCGCCCA		MA0056.1	MA0056.1.MZF1	4.84584	0.806568	hg19_dna	11	16	+	TGGGCA
MA1511.1	MA1511.1.KLF10	3.95081	0.81734	hg19_dna	10	20	-	GCAGCGCCCAA		MA0524.2	MA0524.2.TFAP2C	4.37396	0.805254	hg19_dna	5	16	+	TCACTTTGGGCA
MA1511.2	MA1511.2.KLF10	5.10623	0.815029	hg19_dna	11	19	+	TGGGCGCTG		MA0484.1	MA0484.1.HNF4G	4.23739	0.803875	hg19_dna	4	18	-	AGTGCCCAAAGTGAC
MA1986.1	MA1986.1.ZNF692	4.12954	0.811366	hg19_dna	9	18	-	AGCGCCCAAA		MA0811.1	MA0811.1.TFAP2B	3.94648	0.802941	hg19_dna	5	16	-	TGCCCAAAGTGA
MA1512.1	MA1512.1.KLF11	4.11078	0.804259	hg19_dna	10	20	-	GCAGCGCCCAA		MA0810.1	MA0810.1.TFAP2A	3.19093	0.802486	hg19_dna	5	16	+	TCACTTTGGGCA
MA0742.2	MA0742.2.KLF12	4.65366	0.804162	hg19_dna	11	19	+	TGGGCGCTG
MA0746.1	MA0746.1.SP3	5.81709	0.803027	hg19_dna	10	20	-	GCAGCGCCCAA
MA0079.5	MA0079.5.SP1	4.79759	0.802254	hg19_dna	11	19	+	TGGGCGCTG
MA0685.2	MA0685.2.SP4	3.92069	0.80053	hg19_dna	11	19	+	TGGGCGCTG
FNDC3B	3_171757553_C_A
Wildtype										Mutated
Matrix ID	Name	Score	Relative score	Sequence ID	Start	End	Strand	Predicted sequence		Matrix ID	Name	Score	Relative score	Sequence ID	Start	End	Strand	Predicted sequence
MA1637.1	MA1637.1.EBF3	11.685	0.883856	hg19_dna	12	24	+	AGCCCTAGGGAAG		MA0095.1	MA0095.1.YY1	7.21934	0.940561	hg19_dna	13	18	+	GCCATA
MA1637.1	MA1637.1.EBF3	10.2722	0.856782	hg19_dna	11	23	-	TTCCCTAGGGCTG		MA0607.2	MA0607.2.BHLHA15	5.56128	0.839269	hg19_dna	13	22	-	TCCCTATGGC
MA1116.1	MA1116.1.RBPJ	3.78124	0.80255	hg19_dna	16	25	+	CTAGGGAAGG		MA0607.2	MA0607.2.BHLHA15	5.26316	0.83514	hg19_dna	13	22	+	GCCATAGGGA
										MA1505.1	MA1505.1.HOXC8	2.84956	0.833742	hg19_dna	13	20	-	CCTATGGC
										MA1505.1	MA1505.1.HOXC8	2.7295	0.831355	hg19_dna	13	20	+	GCCATAGG
										MA0827.1	MA0827.1.OLIG3	4.08933	0.811617	hg19_dna	13	22	-	TCCCTATGGC
										MA1708.1	MA1708.1.ETV7	5.00924	0.811202	hg19_dna	16	26	+	ATAGGGAAGGT
										MA0036.1	MA0036.1.GATA2	3.36314	0.809096	hg19_dna	14	18	+	CCATA
										MA0678.1	MA0678.1.OLIG2	4.21055	0.806832	hg19_dna	13	22	-	TCCCTATGGC
										MA0033.1	MA0033.1.FOXL1	4.43987	0.806246	hg19_dna	11	18	+	CAGCCATA
										MA0516.3	MA0516.3.SP2	4.56006	0.80524	hg19_dna	1	9	-	AACGCGGGG
										MA0498.2	MA0498.2.MEIS1	1.12491	0.804567	hg19_dna	11	17	+	CAGCCAT
										MA1578.1	MA1578.1.VEZF1	4.72391	0.804439	hg19_dna	1	10	+	CCCCGCGTTT
										MA1468.1	MA1468.1.ATOH7	3.92303	0.803303	hg19_dna	13	22	-	TCCCTATGGC
										MA1501.1	MA1501.1.HOXB7	3.99976	0.802685	hg19_dna	12	21	+	AGCCATAGGG
NEBF2	10_64893005_T_C
Wildtype										Mutated
Matrix ID	Name	Score	Relative score	Sequence ID	Start	End	Strand	Predicted sequence		Matrix ID	Name	Score	Relative score	Sequence ID	Start	End	Strand	Predicted sequence
MA1498.1	MA1498.1.HOXA7	8.81957	0.94034	hg19_dna	15	22	-	GCCATGAC		MA0095.1	MA0095.1.YY1	7.21934	0.940561	hg19_dna	15	20	+	GCCATG
MA0910.2	MA0910.2.HOXD8	9.14831	0.939265	hg19_dna	15	22	-	GCCATGAC		MA1566.1	MA1566.1.TBX3	7.14414	0.868193	hg19_dna	10	19	-	ATGGCGTCAC
MA1502.1	MA1502.1.HOXB8	8.52834	0.932658	hg19_dna	15	22	-	GCCATGAC		MA0671.1	MA0671.1.NFIX	4.8227	0.859044	hg19_dna	12	20	+	GACGCCATG
MA0902.2	MA0902.2.HOXB2	7.82395	0.926212	hg19_dna	15	22	-	GCCATGAC		MA0161.1	MA0161.1.NFIC	4.64621	0.830817	hg19_dna	14	19	-	ATGGCG
MA0723.2	MA0723.2.VAX2	5.90759	0.900871	hg19_dna	15	22	-	GCCATGAC		MA0466.1	MA0466.1.CEBPB	0.102918	0.821018	hg19_dna	10	20	-	CATGGCGTCAC
MA1518.1	MA1518.1.LHX1	6.2889	0.884523	hg19_dna	15	22	-	GCCATGAC		MA0801.1	MA0801.1.MGA	4.13819	0.817444	hg19_dna	11	18	-	TGGCGTCA
MA0638.1	MA0638.1.CREB3	11.0044	0.850065	hg19_dna	8	21	+	GTGTGACGTCATGG		MA1567.1	MA1567.1.TBX6	5.3136	0.817319	hg19_dna	10	19	-	ATGGCGTCAC
MA0642.1	MA0642.1.EN2	5.6579	0.847994	hg19_dna	14	23	-	CGCCATGACG		MA0806.1	MA0806.1.TBX4	4.57541	0.816974	hg19_dna	11	18	-	TGGCGTCA
MA0707.2	MA0707.2.MNX1	2.52307	0.847419	hg19_dna	15	22	-	GCCATGAC		MA0510.1	MA0510.1.RFX5	3.72509	0.816649	hg19_dna	9	23	-	CGCCATGGCGTCACA
MA1126.1	MA1126.1.FOS::JUN	11.0805	0.84391	hg19_dna	5	20	-	CATGACGTCACACGCG		MA0688.1	MA0688.1.TBX2	6.43644	0.815794	hg19_dna	9	19	-	ATGGCGTCACA
MA0612.2	MA0612.2.EMX1	3.81215	0.837998	hg19_dna	15	22	-	GCCATGAC		MA0102.3	MA0102.3.CEBPA	1.41701	0.814965	hg19_dna	9	19	-	ATGGCGTCACA
MA0597.1	MA0597.1.THAP1	5.53952	0.83717	hg19_dna	16	24	-	GCGCCATGA		MA0798.1	MA0798.1.RFX3	5.12321	0.808329	hg19_dna	11	26	-	CGGCGCCATGGCGTCA
MA1499.1	MA1499.1.HOXB4	3.31766	0.8368	hg19_dna	15	22	-	GCCATGAC		MA0600.1	MA0600.1.RFX2	8.15278	0.807224	hg19_dna	7	25	-	GGCGCCATGGCGTCACACG
MA0879.2	MA0879.2.DLX1	3.47105	0.835299	hg19_dna	15	22	-	GCCATGAC		MA0798.2	MA0798.2.RFX3	7.84762	0.801392	hg19_dna	10	23	+	GTGACGCCATGGCG
MA1497.1	MA1497.1.HOXA6	5.05804	0.824913	hg19_dna	14	23	-	CGCCATGACG
MA0843.1	MA0843.1.TEF	4.09579	0.822853	hg19_dna	9	20	+	TGTGACGTCATG
MA0748.1	MA0748.1.YY2	7.83458	0.822727	hg19_dna	16	26	-	CGGCGCCATGA
MA0893.2	MA0893.2.GSX2	2.40301	0.822044	hg19_dna	15	22	-	GCCATGAC
MA0864.2	MA0864.2.E2F2	8.10209	0.821749	hg19_dna	15	30	+	GTCATGGCGCCGTGCG
MA0470.2	MA0470.2.E2F4	7.12696	0.821349	hg19_dna	16	29	+	TCATGGCGCCGTGC
MA0160.1	MA0160.1.NR4A2	6.5448	0.821019	hg19_dna	10	17	-	GACGTCAC
MA0886.1	MA0886.1.EMX2	2.97141	0.820512	hg19_dna	14	23	-	CGCCATGACG
MA0594.2	MA0594.2.HOXA9	4.13618	0.818877	hg19_dna	8	17	-	GACGTCACAC
MA0794.1	MA0794.1.PROX1	5.60026	0.814913	hg19_dna	9	20	-	CATGACGTCACA
MA1556.1	MA1556.1.RXRG	7.1637	0.814479	hg19_dna	12	25	-	GGCGCCATGACGTC
MA0701.1	MA0701.1.LHX9	4.09487	0.813538	hg19_dna	15	22	-	GCCATGAC
MA0666.1	MA0666.1.MSX1	4.08208	0.810569	hg19_dna	15	22	-	GCCATGAC
MA0844.1	MA0844.1.XBP1	6.55869	0.810475	hg19_dna	7	20	+	CGTGTGACGTCATG
MA0828.1	MA0828.1.SREBF2	3.74552	0.809629	hg19_dna	10	19	-	ATGACGTCAC
MA0017.2	MA0017.2.NR2F1	4.96385	0.806339	hg19_dna	7	19	-	ATGACGTCACACG
MA0158.2	MA0158.2.HOXA5	1.88209	0.805161	hg19_dna	15	22	+	GTCATGGC
MA0661.1	MA0661.1.MEOX1	3.64877	0.800789	hg19_dna	14	23	-	CGCCATGACG
HMGXB4	22_35653479_C_A
Wildtype										Mutated
Matrix ID	Name	Score	Relative score	Sequence ID	Start	End	Strand	Predicted sequence		Matrix ID	Name	Score	Relative score	Sequence ID	Start	End	Strand	Predicted sequence
MA0003.1	MA0003.1.TFAP2A	6.53993	0.874304	hg19_dna	8	16	+	GCCGCTCGC		MA0719.1	MA0719.1.RHOXF1	4.91779	0.899074	hg19_dna	15	22	-	AAAAGCTC
MA0470.1	MA0470.1.E2F4	6.77046	0.852028	hg19_dna	10	20	-	AAGCGCGAGCG		MA2003.1	MA2003.1.NKX2-4	6.06753	0.839802	hg19_dna	9	18	+	CCGCTCGAGC
MA0801.1	MA0801.1.MGA	4.98953	0.83293	hg19_dna	13	20	-	AAGCGCGA
MA0806.1	MA0806.1.TBX4	4.90786	0.823677	hg19_dna	13	20	-	AAGCGCGA		MA1982.1	MA1982.1.ZNF574	9.80265	0.831427	hg19_dna	6	20	-	AAGCTCGAGCGGCCA
MA1566.1	MA1566.1.TBX3	5.21812	0.820044	hg19_dna	12	21	-	AAAGCGCGAG		MA0673.1	MA0673.1.NKX2-8	2.53366	0.816355	hg19_dna	9	17	+	CCGCTCGAG
MA0014.3	MA0014.3.PAX5	7.5962	0.819954	hg19_dna	9	20	-	AAGCGCGAGCGG		MA0101.1	MA0101.1.REL	6.77442	0.810243	hg19_dna	14	23	+	CGAGCTTTTC
MA0471.1	MA0471.1.E2F6	3.67015	0.815171	hg19_dna	10	20	-	AAGCGCGAGCG		MA0831.1	MA0831.1.TFE3	4.35543	0.808616	hg19_dna	10	19	+	CGCTCGAGCT
MA1099.2	MA1099.2.HES1	2.76559	0.814323	hg19_dna	10	19	+	CGCTCGCGCT		MA1536.1	MA1536.1.NR2C2	-0.311469	0.807519	hg19_dna	13	20	-	AAGCTCGA
MA0506.1	MA0506.1.NRF1	2.1252	0.803233	hg19_dna	9	19	+	CCGCTCGCGCT		MA0035.4	MA0035.4.GATA1	5.72911	0.805999	hg19_dna	16	26	+	AGCTTTTCTCT
MA0527.1	MA0527.1.ZBTB33	7.4614	0.800861	hg19_dna	10	24	+	CGCTCGCGCTTTTCT		MA1112.1	MA1112.1.NR4A1	4.39886	0.805048	hg19_dna	13	22	-	AAAAGCTCGA
										MA0160.2	MA0160.2.NR4A2	6.03143	0.803836	hg19_dna	14	23	-	GAAAAGCTCG
										MA0003.3	MA0003.3.TFAP2A	3.02085	0.802286	hg19_dna	9	19	+	CCGCTCGAGCT
										MA0482.2	MA0482.2.GATA4	6.53839	0.801241	hg19_dna	15	26	+	GAGCTTTTCTCT
										MA0690.2	MA0690.2.TBX21	6.31712	0.800677	hg19_dna	20	30	+	TTTCTCTCCTT
										MA0802.1	MA0802.1.TBR1	4.68022	0.800291	hg19_dna	20	29	-	AGGAGAGAAA
AGFG1	2_228337132_G_A
Wildtype										Mutated
Matrix ID	Name	Score	Relative score	Sequence ID	Start	End	Strand	Predicted sequence		Matrix ID	Name	Score	Relative score	Sequence ID	Start	End	Strand	Predicted sequence
MA0748.2	MA0748.2.YY2	11.1179	0.902353	hg19_dna	15	25	-	CCATGGCCGCG		MA1517.1	MA1517.1.KLF6	8.04019	0.866185	hg19_dna	12	22	+	CGCCACGGCCA
MA0003.1	MA0003.1.TFAP2A	6.83552	0.88395	hg19_dna	13	21	+	GCCGCGGCC		MA0599.1	MA0599.1.KLF5	4.63172	0.862175	hg19_dna	13	22	+	GCCACGGCCA
MA0024.2	MA0024.2.E2F1	6.35046	0.863563	hg19_dna	7	17	-	GCGGCGCCAAG		MA0493.2	MA0493.2.KLF1	6.45492	0.852885	hg19_dna	14	22	-	TGGCCGTGG
MA0506.1	MA0506.1.NRF1	6.40419	0.856078	hg19_dna	10	20	-	GCCGCGGCGCC		MA0740.2	MA0740.2.KLF14	6.61286	0.849292	hg19_dna	14	22	-	TGGCCGTGG
MA0470.1	MA0470.1.E2F4	6.95253	0.854911	hg19_dna	6	16	-	CGGCGCCAAGG		MA1512.1	MA1512.1.KLF11	7.11346	0.847983	hg19_dna	13	23	+	GCCACGGCCAT
MA1583.1	MA1583.1.ZFP57	7.1787	0.849094	hg19_dna	13	25	-	CCATGGCCGCGGC		MA1511.1	MA1511.1.KLF10	5.91646	0.843438	hg19_dna	13	23	+	GCCACGGCCAT
MA1540.1	MA1540.1.NR5A1	7.40238	0.848372	hg19_dna	16	26	-	GCCATGGCCGC		MA0746.1	MA0746.1.SP3	7.69813	0.840072	hg19_dna	13	23	+	GCCACGGCCAT
MA1569.1	MA1569.1.TFAP2E	3.18893	0.844156	hg19_dna	12	22	+	CGCCGCGGCCA		MA0259.1	MA0259.1.ARNT::HIF1A	5.80517	0.839088	hg19_dna	14	21	-	GGCCGTGG
MA0671.1	MA0671.1.NFIX	3.76344	0.834107	hg19_dna	16	24	+	GCGGCCATG		MA0746.2	MA0746.2.SP3	6.97866	0.838361	hg19_dna	12	24	+	CGCCACGGCCATG
MA1515.1	MA1515.1.KLF2	6.42135	0.833846	hg19_dna	12	22	+	CGCCGCGGCCA		MA0466.2	MA0466.2.CEBPB	3.76248	0.835792	hg19_dna	8	17	+	TTGGCGCCAC
MA1727.1	MA1727.1.ZNF417	8.2475	0.828325	hg19_dna	3	17	+	CTCCCTTGGCGCCGC		MA0130.1	MA0130.1.ZNF354C	5.13818	0.834659	hg19_dna	12	17	+	CGCCAC
MA0814.1	MA0814.1.TFAP2C	4.99711	0.828015	hg19_dna	12	22	-	TGGCCGCGGCG		MA0837.1	MA0837.1.CEBPE	5.15729	0.833867	hg19_dna	8	17	+	TTGGCGCCAC
MA1566.1	MA1566.1.TBX3	5.51515	0.827469	hg19_dna	8	17	-	GCGGCGCCAA		MA1959.1	MA1959.1.KLF7	6.01818	0.832372	hg19_dna	14	22	-	TGGCCGTGG
MA1516.1	MA1516.1.KLF3	4.40186	0.823943	hg19_dna	12	22	+	CGCCGCGGCCA		MA0741.1	MA0741.1.KLF16	7.01314	0.825587	hg19_dna	13	23	+	GCCACGGCCAT
MA0003.3	MA0003.3.TFAP2A	4.18142	0.82053	hg19_dna	12	22	+	CGCCGCGGCCA		MA0836.1	MA0836.1.CEBPD	3.20794	0.817933	hg19_dna	8	17	+	TTGGCGCCAC
MA1563.1	MA1563.1.SOX18	3.40101	0.820315	hg19_dna	11	18	-	CGCGGCGC		MA0510.1	MA0510.1.RFX5	3.77905	0.817264	hg19_dna	7	21	-	GGCCGTGGCGCCAAG
MA0024.3	MA0024.3.E2F1	7.5043	0.814583	hg19_dna	7	18	+	CTTGGCGCCGCG		MA0470.2	MA0470.2.E2F4	6.75502	0.81664	hg19_dna	6	19	-	CCGTGGCGCCAAGG
MA0095.2	MA0095.2.YY1	5.78688	0.808836	hg19_dna	16	27	-	CGCCATGGCCGC		MA0018.2	MA0018.2.CREB1	6.52875	0.815434	hg19_dna	9	16	-	TGGCGCCA
MA0812.1	MA0812.1.TFAP2B	3.70389	0.806331	hg19_dna	12	22	+	CGCCGCGGCCA		MA1511.2	MA1511.2.KLF10	5.09049	0.814768	hg19_dna	14	22	-	TGGCCGTGG
MA0810.1	MA0810.1.TFAP2A	3.42526	0.806123	hg19_dna	11	22	-	TGGCCGCGGCGC		MA0865.2	MA0865.2.E2F8	7.58224	0.8146	hg19_dna	8	19	+	TTGGCGCCACGG
MA1528.1	MA1528.1.NFIX	5.99111	0.804035	hg19_dna	7	23	-	ATGGCCGCGGCGCCAAG		MA1536.1	MA1536.1.NR2C2	-0.0453733	0.812379	hg19_dna	21	28	+	CATGGCGG
MA0742.2	MA0742.2.KLF12	4.5534	0.802489	hg19_dna	14	22	-	TGGCCGCGG		MA0739.1	MA0739.1.Hic1	4.65083	0.810759	hg19_dna	6	14	-	GCGCCAAGG
MA0600.1	MA0600.1.RFX2	7.6659	0.801602	hg19_dna	11	29	-	GCCGCCATGGCCGCGGCGC		MA1567.1	MA1567.1.TBX6	5.00443	0.810671	hg19_dna	8	17	-	GTGGCGCCAA
MA0811.1	MA0811.1.TFAP2B	3.85902	0.801554	hg19_dna	11	22	+	GCGCCGCGGCCA		MA0597.1	MA0597.1.THAP1	4.65672	0.810152	hg19_dna	2	10	+	CCTCCCTTG
MA0798.1	MA0798.1.RFX3	4.3069	0.800149	hg19_dna	15	30	+	CGCGGCCATGGCGGCC		MA0098.1	MA0098.1.ETS1	3.65816	0.809079	hg19_dna	3	8	+	CTCCCT
										MA0864.2	MA0864.2.E2F2	7.11048	0.807865	hg19_dna	5	20	-	GCCGTGGCGCCAAGGG
										MA1107.1	MA1107.1.KLF9	7.70124	0.807059	hg19_dna	12	24	+	CGCCACGGCCATG
										MA0747.1	MA0747.1.SP8	6.83935	0.805915	hg19_dna	13	24	+	GCCACGGCCATG
										MA0775.1	MA0775.1.MEIS3	3.27229	0.801515	hg19_dna	22	29	+	ATGGCGGC
										MA0798.2	MA0798.2.RFX3	7.78905	0.800416	hg19_dna	18	31	-	TGGCCGCCATGGCC
										MA0685.2	MA0685.2.SP4	3.88912	0.800004	hg19_dna	14	22	-	TGGCCGTGG
ING2	4_184425877_C_A
Wildtype										Mutated
Matrix ID	Name	Score	Relative score	Sequence ID	Start	End	Strand	Predicted sequence		Matrix ID	Name	Score	Relative score	Sequence ID	Start	End	Strand	Predicted sequence
MA0472.2	MA0472.2.EGR2	7.54274	0.83547	hg19_dna	14	24	-	GCGCCTGCGCA		MA0842.1	MA0842.1.NRL	7.20464	0.856517	hg19_dna	7	17	+	GGAGCGCTGAG
MA1650.1	MA1650.1.ZBTB14	8.17016	0.831946	hg19_dna	11	22	-	GCCTGCGCAGCG
MA1728.1	MA1728.1.ZNF549	7.37881	0.811912	hg19_dna	9	20	+	AGCGCTGCGCAG
MA1099.2	MA1099.2.HES1	2.24495	0.806058	hg19_dna	16	25	-	TGCGCCTGCG
MA1713.1	MA1713.1.ZNF610	8.00703	0.802688	hg19_dna	4	17	-	CGCAGCGCTCCCTG
MDFIC	7_114562322_C_G
Wildtype										Mutated
Matrix ID	Name	Score	Relative score	Sequence ID	Start	End	Strand	Predicted sequence		Matrix ID	Name	Score	Relative score	Sequence ID	Start	End	Strand	Predicted sequence
MA0598.1	MA0598.1.EHF	6.5783	0.870657	hg19_dna	15	22	+	CCTTCCCG		MA1649.1	MA1649.1.ZBTB12	8.52907	0.864662	hg19_dna	14	24	-	ATCGGGAACGC
MA0028.1	MA0028.1.ELK1	7.38127	0.857536	hg19_dna	16	25	-	GATCGGGAAG		MA1566.1	MA1566.1.TBX3	6.5058	0.852235	hg19_dna	11	20	+	GAGGCGTTCC
MA0136.2	MA0136.2.ELF5	6.72779	0.839271	hg19_dna	14	24	-	ATCGGGAAGGC		MA1533.1	MA1533.1.NR1I2	11.6324	0.848341	hg19_dna	5	21	-	GGGAACGCCTCGAACTC
MA0080.2	MA0080.2.SPI1	6.14389	0.820106	hg19_dna	15	21	-	GGGAAGG		MA0738.1	MA0738.1.HIC2	4.40099	0.826602	hg19_dna	16	24	+	GTTCCCGAT
MA1540.1	MA1540.1.NR5A1	5.92171	0.818458	hg19_dna	8	18	+	TTCGAGGCCTT		MA1517.1	MA1517.1.KLF6	5.13786	0.814008	hg19_dna	11	21	-	GGGAACGCCTC
MA1708.1	MA1708.1.ETV7	5.22779	0.815019	hg19_dna	14	24	-	ATCGGGAAGGC		MA0806.1	MA0806.1.TBX4	4.13018	0.807997	hg19_dna	12	19	+	AGGCGTTC
MA0765.2	MA0765.2.ETV5	6.52898	0.811418	hg19_dna	13	23	+	GGCCTTCCCGA
MA0003.1	MA0003.1.TFAP2A	4.55075	0.809393	hg19_dna	14	22	+	GCCTTCCCG
MA1553.1	MA1553.1.RARG	7.89311	0.806405	hg19_dna	5	18	+	GAGTTCGAGGCCTT
MA1965.1	MA1965.1.SP5	2.59008	0.803005	hg19_dna	13	22	+	GGCCTTCCCG
TBC1D	13_76056522_G_A
Wildtype										Mutated
Matrix ID	Name	Score	Relative score	Sequence ID	Start	End	Strand	Predicted sequence		Matrix ID	Name	Score	Relative score	Sequence ID	Start	End	Strand	Predicted sequence
MA1728.1	MA1728.1.ZNF549	12.1471	0.912707	hg19_dna	10	21	+	GCTGCAGCCCAG		MA1649.1	MA1649.1.ZBTB12	7.54884	0.841794	hg19_dna	9	19	+	AGCTGCAACCC
MA1656.1	MA1656.1.ZNF449	10.8564	0.860881	hg19_dna	12	25	+	TGCAGCCCAGCTCG		MA1554.1	MA1554.1.RFX7	4.88448	0.823169	hg19_dna	10	18	-	GGTTGCAGC
MA0024.2	MA0024.2.E2F1	5.5206	0.851078	hg19_dna	10	20	-	TGGGCTGCAGC		MA1536.1	MA1536.1.NR2C2	0.238912	0.81757	hg19_dna	11	18	-	GGTTGCAG
MA0597.1	MA0597.1.THAP1	4.97868	0.820006	hg19_dna	14	22	+	CAGCCCAGC		MA0698.1	MA0698.1.ZBTB18	5.00481	0.815699	hg19_dna	5	17	-	GTTGCAGCTGCGG
MA0161.1	MA0161.1.NFIC	4.18303	0.815303	hg19_dna	15	20	-	TGGGCT
MA1100.2	MA1100.2.ASCL1	4.3076	0.807656	hg19_dna	9	18	+	AGCTGCAGCC
MA1730.1	MA1730.1.ZNF708	8.2827	0.805161	hg19_dna	6	20	-	TGGGCTGCAGCTGCG
MA1986.1	MA1986.1.ZNF692	3.59287	0.802108	hg19_dna	13	22	+	GCAGCCCAGC
MA1472.1	MA1472.1.BHLHA15	4.04272	0.801703	hg19_dna	9	18	+	AGCTGCAGCC
MA1581.1	MA1581.1.ZBTB6	6.83359	0.801587	hg19_dna	8	20	+	CAGCTGCAGCCCA
ERBB3	12_56473408_C_T
Wildtype										Mutated
Matrix ID	Name	Score	Relative score	Sequence ID	Start	End	Strand	Predicted sequence		Matrix ID	Name	Score	Relative score	Sequence ID	Start	End	Strand	Predicted sequence
MA1493.1	MA1493.1.HES6	8.89313	0.850904	hg19_dna	12	21	+	GGCTCGGGTT		MA0479.1	MA0479.1.FOXH1	7.60694	0.879637	hg19_dna	9	19	-	CCCAAGCCACA
MA1118.1	MA1118.1.SIX1	9.07764	0.840584	hg19_dna	13	23	-	GGAACCCGAGC		MA0684.1	MA0684.1.RUNX3	8.49043	0.870713	hg19_dna	7	16	-	AAGCCACAGA
MA1712.1	MA1712.1.ZNF454	11.8528	0.839873	hg19_dna	11	28	+	TGGCTCGGGTTCCTGGGC		MA0002.1	MA0002.1.RUNX1	7.08657	0.812987	hg19_dna	6	16	+	CTCTGTGGCTT
MA0831.1	MA0831.1.TFE3	5.59564	0.832143	hg19_dna	12	21	-	AACCCGAGCC		MA1532.2	MA1532.2.NR1D2	2.36549	0.811208	hg19_dna	16	30	+	TGGGTTCCTGGGCTG
MA0076.2	MA0076.2.ELK4	4.18204	0.806103	hg19_dna	16	26	+	CGGGTTCCTGG		MA0498.2	MA0498.2.MEIS1	1.4366	0.811168	hg19_dna	10	16	-	AAGCCAC
										MA0258.2	MA0258.2.ESR2	5.87796	0.807421	hg19_dna	2	16	-	AAGCCACAGAGACCG
										MA1532.1	MA1532.1.NR1D2	5.60363	0.801816	hg19_dna	17	31	+	GGGTTCCTGGGCTGG
PSMC6	14_53173885_C_G
Wildtype										Mutated
Matrix ID	Name	Score	Relative score	Sequence ID	Start	End	Strand	Predicted sequence		Matrix ID	Name	Score	Relative score	Sequence ID	Start	End	Strand	Predicted sequence
MA0597.1	MA0597.1.THAP1	8.76989	0.936035	hg19_dna	13	21	+	CCGCCCGGA		MA0811.1	MA0811.1.TFAP2B	6.61087	0.845197	hg19_dna	8	19	+	TTCCCCCGGCCG
MA1515.1	MA1515.1.KLF2	9.8471	0.901154	hg19_dna	9	19	+	TCCCCCGCCCG		MA0524.2	MA0524.2.TFAP2C	6.6175	0.841713	hg19_dna	8	19	-	CGGCCGGGGGAA
MA0740.2	MA0740.2.KLF14	9.439	0.896486	hg19_dna	11	19	-	CGGGCGGGG		MA0003.3	MA0003.3.TFAP2A	5.1602	0.835917	hg19_dna	8	18	+	TTCCCCCGGCC
MA0685.2	MA0685.2.SP4	9.63468	0.895649	hg19_dna	11	19	-	CGGGCGGGG		MA0810.1	MA0810.1.TFAP2A	4.63772	0.824941	hg19_dna	8	19	-	CGGCCGGGGGAA
MA0742.2	MA0742.2.KLF12	10.0001	0.893372	hg19_dna	11	19	-	CGGGCGGGG		MA0761.1	MA0761.1.ETV1	5.05532	0.807501	hg19_dna	16	25	+	GCCGGACGGC
MA1511.2	MA1511.2.KLF10	9.67841	0.890937	hg19_dna	11	19	-	CGGGCGGGG		MA0474.2	MA0474.2.ERG	3.88612	0.805581	hg19_dna	16	25	+	GCCGGACGGC
MA0516.3	MA0516.3.SP2	9.45597	0.88902	hg19_dna	11	19	-	CGGGCGGGG		MA0814.1	MA0814.1.TFAP2C	3.53289	0.804532	hg19_dna	8	18	-	GGCCGGGGGAA
MA0039.4	MA0039.4.KLF4	10.4024	0.883875	hg19_dna	9	20	+	TCCCCCGCCCGG		MA0812.1	MA0812.1.TFAP2B	3.52757	0.803658	hg19_dna	8	18	+	TTCCCCCGGCC
MA0079.5	MA0079.5.SP1	9.43678	0.882868	hg19_dna	11	19	-	CGGGCGGGG		MA1568.1	MA1568.1.TCF21	4.67969	0.803273	hg19_dna	15	26	+	GGCCGGACGGCC
MA0599.1	MA0599.1.KLF5	5.98558	0.879398	hg19_dna	10	19	+	CCCCCGCCCG		MA0156.2	MA0156.2.FEV	3.83565	0.802716	hg19_dna	16	25	+	GCCGGACGGC
MA1522.1	MA1522.1.MAZ	8.1373	0.873141	hg19_dna	9	19	+	TCCCCCGCCCG
MA1653.1	MA1653.1.ZNF148	11.3552	0.871818	hg19_dna	9	20	+	TCCCCCGCCCGG
MA0024.2	MA0024.2.E2F1	6.89209	0.871711	hg19_dna	7	17	-	GGCGGGGGAAG
MA1965.1	MA1965.1.SP5	6.77598	0.871387	hg19_dna	11	20	+	CCCCGCCCGG
MA0872.1	MA0872.1.TFAP2A	9.69301	0.859015	hg19_dna	14	26	-	GGCCGTCCGGGCG
MA0815.1	MA0815.1.TFAP2C	8.71306	0.8572	hg19_dna	14	26	-	GGCCGTCCGGGCG
MA1517.1	MA1517.1.KLF6	7.14941	0.850171	hg19_dna	9	19	+	TCCCCCGCCCG
MA0079.3	MA0079.3.SP1	5.33498	0.848261	hg19_dna	10	20	+	CCCCCGCCCGG
MA0471.2	MA0471.2.E2F6	8.93859	0.846978	hg19_dna	8	20	-	CCGGGCGGGGGAA
MA0813.1	MA0813.1.TFAP2B	8.22315	0.842411	hg19_dna	14	26	+	CGCCCGGACGGCC
MA0079.1	MA0079.1.SP1	7.135	0.835743	hg19_dna	10	19	-	CGGGCGGGGG
MA0746.1	MA0746.1.SP3	7.30703	0.83237	hg19_dna	10	20	+	CCCCCGCCCGG
MA0079.2	MA0079.2.SP1	7.86104	0.82927	hg19_dna	11	20	+	CCCCGCCCGG
MA0753.1	MA0753.1.ZNF740	7.11094	0.822598	hg19_dna	9	18	+	TCCCCCGCCC
MA1578.1	MA1578.1.VEZF1	5.31952	0.816703	hg19_dna	10	19	+	CCCCCGCCCG
MA0671.1	MA0671.1.NFIX	3.01372	0.816457	hg19_dna	12	20	+	CCCGCCCGG
MA1536.1	MA1536.1.NR2C2	-0.0498628	0.812297	hg19_dna	13	20	-	CCGGGCGG
MA0131.2	MA0131.2.HINFP	6.85974	0.811603	hg19_dna	15	26	-	GGCCGTCCGGGC
MA0162.4	MA0162.4.EGR1	8.48858	0.808189	hg19_dna	5	18	+	CCCTTCCCCCGCCC
MA0767.1	MA0767.1.GCM2	5.6044	0.805766	hg19_dna	14	23	-	CGTCCGGGCG
MA0646.1	MA0646.1.GCM1	4.32699	0.800507	hg19_dna	13	23	-	CGTCCGGGCGG
MA0747.1	MA0747.1.SP8	6.5401	0.800353	hg19_dna	10	21	+	CCCCCGCCCGGA
CAMK1	3_9811535_G_A
Wildtype										Mutated
Matrix ID	Name	Score	Relative score	Sequence ID	Start	End	Strand	Predicted sequence		Matrix ID	Name	Score	Relative score	Sequence ID	Start	End	Strand	Predicted sequence
MA0524.1	MA0524.1.TFAP2C	8.11474	0.86618	hg19_dna	6	20	+	CCCCGCCGCGGGGCT		MA0632.2	MA0632.2.TCFL5	3.50765	0.833351	hg19_dna	9	18	-	CCTCGCGGCG
MA0812.1	MA0812.1.TFAP2B	6.15901	0.843552	hg19_dna	9	19	-	GCCCCGCGGCG		MA0024.2	MA0024.2.E2F1	4.24833	0.831937	hg19_dna	7	17	-	CTCGCGGCGGG
MA0814.2	MA0814.2.TFAP2C	9.16333	0.839499	hg19_dna	7	20	-	AGCCCCGCGGCGGG		MA1965.1	MA1965.1.SP5	3.96399	0.82545	hg19_dna	11	20	-	AGCCTCGCGG
MA0162.2	MA0162.2.EGR1	5.39312	0.837936	hg19_dna	12	25	-	CAGCCAGCCCCGCG		MA0104.4	MA0104.4.MYCN	6.84167	0.819886	hg19_dna	9	20	+	CGCCGCGAGGCT
MA0814.1	MA0814.1.TFAP2C	5.60975	0.837841	hg19_dna	9	19	-	GCCCCGCGGCG		MA0470.1	MA0470.1.E2F4	4.04481	0.808864	hg19_dna	9	19	+	CGCCGCGAGGC
MA1584.1	MA1584.1.ZIC5	6.56259	0.830722	hg19_dna	4	19	+	TGCCCCGCCGCGGGGC		MA1964.1	MA1964.1.SMAD2	3.8986	0.807143	hg19_dna	15	24	-	AGCCAGCCTC
MA0696.1	MA0696.1.ZIC1	6.17764	0.830004	hg19_dna	5	18	+	GCCCCGCCGCGGGG		MA0831.1	MA0831.1.TFE3	4.20195	0.805704	hg19_dna	10	19	-	GCCTCGCGGC
MA0697.1	MA0697.1.ZIC3	10.74	0.828237	hg19_dna	5	19	+	GCCCCGCCGCGGGGC		MA1578.1	MA1578.1.VEZF1	4.57942	0.801464	hg19_dna	7	16	+	CCCGCCGCGA
MA0740.2	MA0740.2.KLF14	5.34293	0.828085	hg19_dna	15	23	+	GGGGCTGGC		MA0747.1	MA0747.1.SP8	6.53323	0.800226	hg19_dna	5	16	+	GCCCCGCCGCGA
MA1513.1	MA1513.1.KLF15	5.88872	0.827037	hg19_dna	9	19	-	GCCCCGCGGCG
MA0003.2	MA0003.2.TFAP2A	7.99064	0.827007	hg19_dna	6	20	+	CCCCGCCGCGGGGCT
MA1563.1	MA1563.1.SOX18	2.89598	0.807525	hg19_dna	13	20	-	AGCCCCGC
MA0821.2	MA0821.2.HES5	5.05823	0.805287	hg19_dna	10	19	-	GCCCCGCGGC
PLEKHG1	6_150921086_G_A
Wildtype										Mutated
Matrix ID	Name	Score	Relative score	Sequence ID	Start	End	Strand	Predicted sequence		Matrix ID	Name	Score	Relative score	Sequence ID	Start	End	Strand	Predicted sequence
MA0597.2	MA0597.2.THAP1	11.6571	0.905422	hg19_dna	11	22	+	GCGCAGCGCAGC		MA1554.1	MA1554.1.RFX7	6.12854	0.850777	hg19_dna	10	18	-	CGTTGCGCC
MA0162.2	MA0162.2.EGR1	3.03546	0.812687	hg19_dna	16	29	+	GCGCAGCCCGCACC		MA0837.1	MA0837.1.CEBPE	5.50439	0.839493	hg19_dna	8	17	+	CCGGCGCAAC
MA1728.1	MA1728.1.ZNF549	7.19336	0.807992	hg19_dna	14	25	-	CGGGCTGCGCTG		MA0466.2	MA0466.2.CEBPB	3.04708	0.826106	hg19_dna	8	17	+	CCGGCGCAAC
										MA1727.1	MA1727.1.ZNF417	7.5575	0.816744	hg19_dna	3	17	+	CCGAGCCGGCGCAAC
										MA0836.1	MA0836.1.CEBPD	2.71413	0.811023	hg19_dna	8	17	+	CCGGCGCAAC
										MA0838.1	MA0838.1.CEBPG	2.69495	0.810422	hg19_dna	8	17	+	CCGGCGCAAC
										MA0079.1	MA0079.1.SP1	6.33692	0.807905	hg19_dna	16	25	-	CGGGCTGCGT
										MA0810.1	MA0810.1.TFAP2A	3.15184	0.801879	hg19_dna	20	31	+	AGCCCGCACCCT
DLG1	3_197024641_C_T
Wildtype										Mutated
Matrix ID	Name	Score	Relative score	Sequence ID	Start	End	Strand	Predicted sequence		Matrix ID	Name	Score	Relative score	Sequence ID	Start	End	Strand	Predicted sequence
MA0522.3	MA0522.3.TCF3	9.10341	0.888983	hg19_dna	8	18	+	CACACCTCCGC		MA0646.1	MA0646.1.GCM1	8.60753	0.863813	hg19_dna	14	24	+	TCTGCGGGCCC
MA0645.1	MA0645.1.ETV6	8.44431	0.872596	hg19_dna	10	19	-	CGCGGAGGTG		MA0597.1	MA0597.1.THAP1	6.14982	0.855848	hg19_dna	16	24	-	GGGCCCGCA
MA1648.1	MA1648.1.TCF12	8.5008	0.870139	hg19_dna	8	18	+	CACACCTCCGC		MA0767.1	MA0767.1.GCM2	7.85877	0.851816	hg19_dna	14	23	+	TCTGCGGGCC
MA0506.1	MA0506.1.NRF1	6.07161	0.85197	hg19_dna	15	25	+	CCGCGGGCCCC		MA0154.2	MA0154.2.EBF1	3.16393	0.843763	hg19_dna	12	22	-	GCCCGCAGAGG
MA0765.2	MA0765.2.ETV5	8.25187	0.851449	hg19_dna	9	19	+	ACACCTCCGCG		MA0820.1	MA0820.1.FIGLA	5.86902	0.833079	hg19_dna	8	17	+	CACACCTCTG
MA1965.1	MA1965.1.SP5	4.96272	0.841766	hg19_dna	10	19	+	CACCTCCGCG		MA0673.1	MA0673.1.NKX2-8	2.43637	0.814596	hg19_dna	9	17	+	ACACCTCTG
MA0163.1	MA0163.1.PLAG1	12.4443	0.836552	hg19_dna	12	25	-	GGGGCCCGCGGAGG		MA1638.1	MA1638.1.HAND2	2.50325	0.810498	hg19_dna	10	19	-	CGCAGAGGTG
MA1522.1	MA1522.1.MAZ	5.44682	0.833949	hg19_dna	8	18	+	CACACCTCCGC		MA1472.1	MA1472.1.BHLHA15	4.11855	0.803251	hg19_dna	10	19	+	CACCTCTGCG
MA0472.2	MA0472.2.EGR2	7.42404	0.833792	hg19_dna	9	19	+	ACACCTCCGCG		MA1559.1	MA1559.1.SNAI3	3.51514	0.800465	hg19_dna	8	17	-	CAGAGGTGTG
MA0131.2	MA0131.2.HINFP	8.04644	0.832843	hg19_dna	9	20	+	ACACCTCCGCGG
MA0746.1	MA0746.1.SP3	6.90567	0.824465	hg19_dna	6	16	+	TGCACACCTCC
MA0765.1	MA0765.1.ETV5	5.35649	0.821098	hg19_dna	10	19	-	CGCGGAGGTG
MA0524.1	MA0524.1.TFAP2C	4.49829	0.820795	hg19_dna	10	24	+	CACCTCCGCGGGCCC
MA0632.2	MA0632.2.TCFL5	2.55939	0.820645	hg19_dna	15	24	+	CCGCGGGCCC
MA0098.1	MA0098.1.ETS1	3.83867	0.817406	hg19_dna	12	17	+	CCTCCG
MA1652.1	MA1652.1.ZKSCAN5	8.00622	0.815266	hg19_dna	6	19	-	CGCGGAGGTGTGCA
MA0130.1	MA0130.1.ZNF354C	4.63567	0.812665	hg19_dna	13	18	+	CTCCGC
MA0003.3	MA0003.3.TFAP2A	3.66914	0.812477	hg19_dna	13	23	+	CTCCGCGGGCC
MA0814.2	MA0814.2.TFAP2C	7.59747	0.8099	hg19_dna	11	24	-	GGGCCCGCGGAGGT
MA0764.3	MA0764.3.ETV4	4.64394	0.806888	hg19_dna	10	19	-	CGCGGAGGTG
MA0685.2	MA0685.2.SP4	4.13994	0.804179	hg19_dna	10	18	-	GCGGAGGTG
MA1099.2	MA1099.2.HES1	2.12141	0.804096	hg19_dna	14	23	-	GGCCCGCGGA
MA0810.1	MA0810.1.TFAP2A	3.12169	0.801411	hg19_dna	12	23	+	CCTCCGCGGGCC
MA1708.1	MA1708.1.ETV7	4.38276	0.800261	hg19_dna	10	20	-	CCGCGGAGGTG
ERBB4	2_213404066_C_T
Wildtype										Mutated
Matrix ID	Name	Score	Relative score	Sequence ID	Start	End	Strand	Predicted sequence		Matrix ID	Name	Score	Relative score	Sequence ID	Start	End	Strand	Predicted sequence
MA0599.1	MA0599.1.KLF5	13.3999	0.973719	hg19_dna	14	23	+	GCCACTCCCC		MA0032.1	MA0032.1.FOXC1	6.66424	0.954839	hg19_dna	16	23	-	GGGGAGTA
MA0719.1	MA0719.1.RHOXF1	8.67377	0.971469	hg19_dna	7	14	-	CTGAGCCA		MA1547.2	MA1547.2.PITX2	4.79497	0.840956	hg19_dna	15	22	+	CTACTCCC
MA0161.1	MA0161.1.NFIC	8.52041	0.960578	hg19_dna	6	11	+	TTGGCT		MA0682.2	MA0682.2.PITX1	4.32799	0.835468	hg19_dna	15	22	+	CTACTCCC
MA0671.1	MA0671.1.NFIX	8.51551	0.945983	hg19_dna	5	13	-	TGAGCCAAT		MA0712.2	MA0712.2.OTX2	6.25355	0.830234	hg19_dna	13	24	-	TGGGGAGTAGCT
MA0493.2	MA0493.2.KLF1	11.6023	0.945181	hg19_dna	15	23	-	GGGGAGTGG		MA1547.1	MA1547.1.PITX2	4.11483	0.829431	hg19_dna	15	22	+	CTACTCCC
MA0909.3	MA0909.3.Hoxd13	10.8155	0.930465	hg19_dna	1	10	-	GCCAATAAGA		MA0528.2	MA0528.2.ZNF263	8.12079	0.827027	hg19_dna	14	25	-	TTGGGGAGTAGC
MA0740.2	MA0740.2.KLF14	11.3083	0.927701	hg19_dna	15	23	-	GGGGAGTGG		MA0048.1	MA0048.1.NHLH1	9.00085	0.824155	hg19_dna	9	20	+	GCTCAGCTACTC
MA0746.1	MA0746.1.SP3	11.7777	0.920413	hg19_dna	14	24	+	GCCACTCCCCA		MA0891.1	MA0891.1.GSC2	5.49442	0.823809	hg19_dna	14	23	+	GCTACTCCCC
MA0685.2	MA0685.2.SP4	11.0943	0.919946	hg19_dna	15	23	-	GGGGAGTGG		MA0648.1	MA0648.1.GSC	5.26627	0.819312	hg19_dna	14	23	+	GCTACTCCCC
MA0060.3	MA0060.3.NFYA	11.7083	0.916405	hg19_dna	1	11	-	AGCCAATAAGA		MA1480.1	MA1480.1.DPRX	5.61089	0.813717	hg19_dna	13	22	+	AGCTACTCCC
MA0723.2	MA0723.2.VAX2	6.52624	0.914718	hg19_dna	2	9	-	CCAATAAG		MA1635.1	MA1635.1.BHLHE22	2.48546	0.810718	hg19_dna	10	19	-	AGTAGCTGAG
MA1644.1	MA1644.1.NFYC	11.1683	0.907396	hg19_dna	1	11	-	AGCCAATAAGA		MA1117.1	MA1117.1.RELB	6.84063	0.805365	hg19_dna	15	25	+	CTACTCCCCAA
MA0877.2	MA0877.2.BARHL1	6.68567	0.902471	hg19_dna	2	9	+	CTTATTGG		MA0048.2	MA0048.2.NHLH1	5.29591	0.805084	hg19_dna	10	19	+	CTCAGCTACT
MA0707.1	MA0707.1.MNX1	8.13403	0.895558	hg19_dna	1	10	-	GCCAATAAGA		MA1529.1	MA1529.1.NHLH2	7.70531	0.804111	hg19_dna	6	23	-	GGGGAGTAGCTGAGCCAA
MA0032.2	MA0032.2.FOXC1	8.67505	0.883712	hg19_dna	3	13	-	TGAGCCAATAA		MA1100.1	MA1100.1.ASCL1	5.96157	0.801798	hg19_dna	9	21	-	GGAGTAGCTGAGC
MA0701.1	MA0701.1.LHX9	6.61923	0.882588	hg19_dna	2	9	-	CCAATAAG
MA0644.1	MA0644.1.ESX1	7.40878	0.882035	hg19_dna	1	10	-	GCCAATAAGA
MA0148.2	MA0148.2.FOXA1	9.4637	0.88154	hg19_dna	4	14	+	TATTGGCTCAG
MA0148.1	MA0148.1.FOXA1	9.4556	0.880453	hg19_dna	4	14	+	TATTGGCTCAG
MA1498.2	MA1498.2.HOXA7	6.13913	0.878814	hg19_dna	2	9	-	CCAATAAG
MA0027.2	MA0027.2.EN1	6.30187	0.878515	hg19_dna	2	9	-	CCAATAAG
MA0717.1	MA0717.1.RAX2	6.68577	0.876289	hg19_dna	2	9	-	CCAATAAG
MA0721.1	MA0721.1.UNCX	6.73787	0.876267	hg19_dna	2	9	-	CCAATAAG
MA0642.2	MA0642.2.EN2	6.65548	0.874836	hg19_dna	3	10	-	GCCAATAA
MA0847.2	MA0847.2.FOXD2	8.51226	0.87382	hg19_dna	3	15	-	GCTGAGCCAATAA
MA0699.1	MA0699.1.LBX2	7.28301	0.872907	hg19_dna	1	10	-	GCCAATAAGA
MA0703.1	MA0703.1.LMX1B	6.77767	0.871925	hg19_dna	2	9	-	CCAATAAG
MA0502.2	MA0502.2.NFYB	10.5493	0.871141	hg19_dna	2	13	+	CTTATTGGCTCA
MA1522.1	MA1522.1.MAZ	7.99721	0.8711	hg19_dna	13	23	+	AGCCACTCCCC
MA0716.1	MA0716.1.PRRX1	6.52542	0.869804	hg19_dna	2	9	-	CCAATAAG
MA0708.2	MA0708.2.MSX2	5.56336	0.869612	hg19_dna	2	9	-	CCAATAAG
MA0666.1	MA0666.1.MSX1	6.41102	0.868248	hg19_dna	2	9	-	CCAATAAG
MA1500.1	MA1500.1.HOXB6	4.95586	0.868241	hg19_dna	2	9	+	CTTATTGG
MA1518.1	MA1518.1.LHX1	5.72603	0.867716	hg19_dna	2	9	-	CCAATAAG
MA0662.1	MA0662.1.MIXL1	6.23505	0.867487	hg19_dna	1	10	-	GCCAATAAGA
MA0718.1	MA0718.1.RAX	6.9456	0.866283	hg19_dna	1	10	-	GCCAATAAGA
MA0847.1	MA0847.1.FOXD2	5.30635	0.865552	hg19_dna	4	10	-	GCCAATA
MA0878.1	MA0878.1.CDX1	6.68752	0.863848	hg19_dna	1	9	-	CCAATAAGA
MA1505.1	MA1505.1.HOXC8	4.3325	0.863226	hg19_dna	2	9	-	CCAATAAG
MA0630.1	MA0630.1.SHOX	6.52646	0.862628	hg19_dna	2	9	+	CTTATTGG
MA0635.1	MA0635.1.BARHL2	5.03197	0.860265	hg19_dna	1	10	+	TCTTATTGGC
MA2003.1	MA2003.1.NKX2-4	6.99745	0.860071	hg19_dna	15	24	+	CCACTCCCCA
MA1645.1	MA1645.1.NKX2-2	9.38343	0.859892	hg19_dna	12	25	+	CAGCCACTCCCCAA
MA0708.1	MA0708.1.MSX2	6.52148	0.859714	hg19_dna	2	9	-	CCAATAAG
MA0876.1	MA0876.1.BSX	4.5534	0.858968	hg19_dna	2	9	-	CCAATAAG
MA0890.1	MA0890.1.GBX2	5.76735	0.856796	hg19_dna	1	10	-	GCCAATAAGA
MA1502.1	MA1502.1.HOXB8	4.68327	0.85672	hg19_dna	2	9	-	CCAATAAG
MA0893.1	MA0893.1.GSX2	6.35864	0.854803	hg19_dna	1	10	-	GCCAATAAGA
MA0846.1	MA0846.1.FOXC2	7.75972	0.854398	hg19_dna	2	13	-	TGAGCCAATAAG
MA0889.1	MA0889.1.GBX1	5.70173	0.85428	hg19_dna	1	10	-	GCCAATAAGA
MA0903.1	MA0903.1.HOXB3	5.15454	0.85385	hg19_dna	1	10	-	GCCAATAAGA
MA0880.1	MA0880.1.Dlx3	5.73213	0.853715	hg19_dna	2	9	-	CCAATAAG
MA0099.2	MA0099.2.FOS::JUN	6.65634	0.853715	hg19_dna	7	13	+	TGGCTCA
MA0881.1	MA0881.1.Dlx4	5.44067	0.853297	hg19_dna	2	9	-	CCAATAAG
MA0894.1	MA0894.1.HESX1	5.79705	0.852994	hg19_dna	1	10	+	TCTTATTGGC
MA1564.1	MA1564.1.SP9	8.95217	0.852263	hg19_dna	14	25	+	GCCACTCCCCAA
MA0892.1	MA0892.1.GSX1	5.83673	0.852072	hg19_dna	1	10	-	GCCAATAAGA
MA0902.1	MA0902.1.HOXB2	5.39612	0.851149	hg19_dna	1	10	-	GCCAATAAGA
MA0033.2	MA0033.2.FOXL1	4.10557	0.850558	hg19_dna	4	10	-	GCCAATA
MA0885.1	MA0885.1.Dlx2	4.89705	0.850198	hg19_dna	2	9	-	CCAATAAG
MA1498.1	MA1498.1.HOXA7	4.67958	0.848537	hg19_dna	2	9	-	CCAATAAG
MA1517.1	MA1517.1.KLF6	7.04375	0.848271	hg19_dna	13	23	+	AGCCACTCCCC
MA0478.1	MA0478.1.FOSL2	5.422	0.848117	hg19_dna	4	14	+	TATTGGCTCAG
MA1984.1	MA1984.1.ZNF667	9.68335	0.848058	hg19_dna	3	14	+	TTATTGGCTCAG
MA1497.1	MA1497.1.HOXA6	5.99432	0.848028	hg19_dna	1	10	-	GCCAATAAGA
MA0634.1	MA0634.1.ALX3	6.60607	0.847129	hg19_dna	1	10	-	GCCAATAAGA
MA0130.1	MA0130.1.ZNF354C	5.33082	0.843091	hg19_dna	13	18	+	AGCCAC
MA0644.2	MA0644.2.ESX1	3.76794	0.842793	hg19_dna	2	9	-	CCAATAAG
MA0039.4	MA0039.4.KLF4	8.31836	0.841563	hg19_dna	13	24	+	AGCCACTCCCCA
MA0710.1	MA0710.1.NOTO	4.11192	0.840445	hg19_dna	1	10	-	GCCAATAAGA
MA0700.2	MA0700.2.LHX2	6.79615	0.83944	hg19_dna	1	11	-	AGCCAATAAGA
MA0882.1	MA0882.1.DLX6	4.85181	0.838972	hg19_dna	2	9	-	CCAATAAG
MA0672.1	MA0672.1.NKX2-3	4.8189	0.838877	hg19_dna	14	23	+	GCCACTCCCC
MA0845.1	MA0845.1.FOXB1	7.15987	0.836923	hg19_dna	3	13	-	TGAGCCAATAA
MA0877.1	MA0877.1.Barhl1	4.97493	0.836597	hg19_dna	1	10	+	TCTTATTGGC
MA0910.2	MA0910.2.HOXD8	3.95309	0.836535	hg19_dna	2	9	-	CCAATAAG
MA0675.1	MA0675.1.NKX6-2	4.89102	0.835297	hg19_dna	2	9	-	CCAATAAG
MA0465.1	MA0465.1.CDX2	5.4603	0.834985	hg19_dna	1	11	-	AGCCAATAAGA
MA0742.1	MA0742.1.Klf12	8.57957	0.834871	hg19_dna	13	27	+	AGCCACTCCCCAAAA
MA0893.2	MA0893.2.GSX2	3.03024	0.834409	hg19_dna	2	9	+	CTTATTGG
MA0654.1	MA0654.1.ISX	4.36253	0.833673	hg19_dna	2	9	-	CCAATAAG
MA0725.1	MA0725.1.VSX1	5.77325	0.831246	hg19_dna	2	9	-	CCAATAAG
MA0666.2	MA0666.2.MSX1	3.8019	0.830861	hg19_dna	2	9	-	CCAATAAG
MA0726.1	MA0726.1.VSX2	5.8574	0.829601	hg19_dna	2	9	-	CCAATAAG
MA0847.3	MA0847.3.FOXD2	6.02871	0.828634	hg19_dna	4	15	-	GCTGAGCCAATA
MA1107.1	MA1107.1.KLF9	8.8724	0.827052	hg19_dna	13	25	+	AGCCACTCCCCAA
MA0701.2	MA0701.2.LHX9	3.74205	0.82671	hg19_dna	2	9	-	CCAATAAG
MA0618.1	MA0618.1.LBX1	4.78572	0.825195	hg19_dna	2	9	-	CCAATAAG
MA0700.1	MA0700.1.LHX2	3.69609	0.824862	hg19_dna	1	10	-	GCCAATAAGA
MA0902.2	MA0902.2.HOXB2	2.43368	0.824824	hg19_dna	2	9	-	CCAATAAG
MA0670.1	MA0670.1.NFIA	2.11273	0.824508	hg19_dna	4	13	-	TGAGCCAATA
MA1577.1	MA1577.1.TLX2	3.52297	0.824426	hg19_dna	2	9	-	CCAATAAG
MA1713.1	MA1713.1.ZNF610	9.30175	0.823683	hg19_dna	11	24	+	TCAGCCACTCCCCA
MA0723.1	MA0723.1.VAX2	4.89382	0.823444	hg19_dna	2	9	-	CCAATAAG
MA1563.2	MA1563.2.SOX18	3.57741	0.823357	hg19_dna	3	10	-	GCCAATAA
MA1476.1	MA1476.1.DLX5	2.36282	0.820345	hg19_dna	2	9	-	CCAATAAG
MA1563.1	MA1563.1.SOX18	3.37653	0.819695	hg19_dna	3	10	-	GCCAATAA
MA0671.1	MA0671.1.NFIX	3.14717	0.819598	hg19_dna	11	19	+	TCAGCCACT
MA0914.1	MA0914.1.ISL2	5.06514	0.819269	hg19_dna	2	9	-	CCAATAAG
MA0887.1	MA0887.1.EVX1	4.22441	0.81872	hg19_dna	1	10	-	GCCAATAAGA
MA0713.1	MA0713.1.PHOX2A	6.28266	0.816775	hg19_dna	3	13	-	TGAGCCAATAA
MA0900.1	MA0900.1.HOXA2	3.81461	0.816676	hg19_dna	1	10	-	GCCAATAAGA
MA0685.1	MA0685.1.SP4	6.40104	0.815857	hg19_dna	11	27	+	TCAGCCACTCCCCAAAA
MA1530.1	MA1530.1.NKX6-3	2.7769	0.815841	hg19_dna	2	10	-	GCCAATAAG
MA0037.3	MA0037.3.GATA3	4.00679	0.813335	hg19_dna	1	8	-	CAATAAGA
MA0707.2	MA0707.2.MNX1	0.610746	0.813255	hg19_dna	2	9	-	CCAATAAG
MA0079.2	MA0079.2.SP1	7.21216	0.812928	hg19_dna	15	24	+	CCACTCCCCA
MA0477.1	MA0477.1.FOSL1	3.16142	0.812626	hg19_dna	5	15	+	ATTGGCTCAGC
MA1496.1	MA1496.1.HOXA4	1.93763	0.812314	hg19_dna	3	10	-	GCCAATAA
MA1653.1	MA1653.1.ZNF148	7.83608	0.812252	hg19_dna	13	24	+	AGCCACTCCCCA
MA0612.2	MA0612.2.EMX1	2.3956	0.812074	hg19_dna	2	9	-	CCAATAAG
MA0879.2	MA0879.2.DLX1	2.4111	0.81201	hg19_dna	2	9	-	CCAATAAG
MA0878.3	MA0878.3.CDX1	3.95391	0.811866	hg19_dna	1	10	-	GCCAATAAGA
MA0158.2	MA0158.2.HOXA5	2.21718	0.81139	hg19_dna	2	9	-	CCAATAAG
MA0814.1	MA0814.1.TFAP2C	3.9563	0.811323	hg19_dna	7	17	+	TGGCTCAGCCA
MA0132.2	MA0132.2.PDX1	2.32039	0.810918	hg19_dna	2	9	-	CCAATAAG
MA0833.1	MA0833.1.ATF4	6.34511	0.809407	hg19_dna	4	16	-	GGCTGAGCCAATA
MA0722.1	MA0722.1.VAX1	4.5533	0.809364	hg19_dna	2	9	-	CCAATAAG
MA0913.2	MA0913.2.HOXD9	3.09601	0.809147	hg19_dna	1	10	-	GCCAATAAGA
MA0888.1	MA0888.1.EVX2	3.4504	0.809038	hg19_dna	1	10	+	TCTTATTGGC
MA0702.1	MA0702.1.LMX1A	5.38654	0.808857	hg19_dna	2	9	-	CCAATAAG
MA0161.1	MA0161.1.NFIC	3.98392	0.808634	hg19_dna	13	18	-	GTGGCT
MA0875.1	MA0875.1.BARX1	2.49374	0.808403	hg19_dna	2	9	-	CCAATAAG
MA1504.1	MA1504.1.HOXC4	1.19152	0.808234	hg19_dna	3	10	-	GCCAATAA
MA1481.1	MA1481.1.DRGX	2.05098	0.807321	hg19_dna	2	9	-	CCAATAAG
MA1507.1	MA1507.1.HOXD4	1.90277	0.807039	hg19_dna	3	10	-	GCCAATAA
MA0003.3	MA0003.3.TFAP2A	3.28976	0.806513	hg19_dna	7	17	+	TGGCTCAGCCA
MA1487.2	MA1487.2.FOXE1	5.51281	0.80645	hg19_dna	2	15	-	GCTGAGCCAATAAG
MA0075.3	MA0075.3.PRRX2	3.17031	0.805438	hg19_dna	2	9	-	CCAATAAG
MA0498.2	MA0498.2.MEIS1	1.10172	0.804076	hg19_dna	12	18	+	CAGCCAC
MA0468.1	MA0468.1.DUX4	-0.245352	0.803027	hg19_dna	3	13	-	TGAGCCAATAA
MA1961.1	MA1961.1.PATZ1	5.26542	0.802856	hg19_dna	14	25	-	TTGGGGAGTGGC
MA1519.1	MA1519.1.LHX5	2.05613	0.802837	hg19_dna	2	9	-	CCAATAAG
MA0068.2	MA0068.2.PAX4	5.6275	0.802208	hg19_dna	2	9	-	CCAATAAG
MA1986.1	MA1986.1.ZNF692	3.59342	0.802118	hg19_dna	6	15	+	TTGGCTCAGC
MA0496.3	MA0496.3.MAFK	9.62741	0.801901	hg19_dna	4	18	+	TATTGGCTCAGCCAC
MA1499.1	MA1499.1.HOXB4	1.38101	0.801067	hg19_dna	3	10	-	GCCAATAA
MA1536.1	MA1536.1.NR2C2	-0.682145	0.80075	hg19_dna	7	14	+	TGGCTCAG
MA0904.2	MA0904.2.HOXB5	1.97506	0.800739	hg19_dna	2	9	-	CCAATAAG
MA0899.1	MA0899.1.HOXA10	5.04737	0.800513	hg19_dna	1	11	-	AGCCAATAAGA
SPTB	14_65346721_C_A
Wildtype										Mutated
Matrix ID	Name	Score	Relative score	Sequence ID	Start	End	Strand	Predicted sequence		Matrix ID	Name	Score	Relative score	Sequence ID	Start	End	Strand	Predicted sequence
MA1122.1	MA1122.1.TFDP1	8.8524	0.861312	hg19_dna	10	20	-	CCGCGGGACTA		MA1635.1	MA1635.1.BHLHE22	4.95677	0.851971	hg19_dna	13	22	+	TCCAGCGGCG
MA0625.2	MA0625.2.NFATC3	4.46537	0.83285	hg19_dna	10	18	-	GCGGGACTA		MA1100.2	MA1100.2.ASCL1	5.76282	0.837134	hg19_dna	13	22	-	CGCCGCTGGA
MA0696.1	MA0696.1.ZIC1	5.10307	0.819747	hg19_dna	16	29	-	CCGCCCCCGCCGCG		MA1534.1	MA1534.1.NR1I3	3.95371	0.835468	hg19_dna	9	17	-	CTGGACTAT
MA1099.2	MA1099.2.HES1	3.08988	0.81947	hg19_dna	12	21	+	GTCCCGCGGC		MA0161.1	MA0161.1.NFIC	4.55718	0.827835	hg19_dna	12	17	-	CTGGAC
MA0751.1	MA0751.1.ZIC4	7.42192	0.815376	hg19_dna	15	29	-	CCGCCCCCGCCGCGG		MA0130.1	MA0130.1.ZNF354C	4.91578	0.824925	hg19_dna	12	17	+	GTCCAG
MA0682.2	MA0682.2.PITX1	3.26142	0.815121	hg19_dna	9	16	+	ATAGTCCC		MA1100.1	MA1100.1.ASCL1	7.21551	0.822862	hg19_dna	12	24	-	CCCGCCGCTGGAC
MA0831.1	MA0831.1.TFE3	4.69595	0.815075	hg19_dna	12	21	-	GCCGCGGGAC		MA0516.1	MA0516.1.SP2	7.15947	0.821196	hg19_dna	12	26	-	CCCCCGCCGCTGGAC
MA0105.1	MA0105.1.NFKB1	7.3795	0.814269	hg19_dna	7	16	-	GGGACTATCT		MA0830.1	MA0830.1.TCF4	1.40745	0.808955	hg19_dna	13	22	-	CGCCGCTGGA
MA1547.2	MA1547.2.PITX2	3.22795	0.813102	hg19_dna	9	16	+	ATAGTCCC		MA0741.1	MA0741.1.KLF16	5.88936	0.807217	hg19_dna	16	26	-	CCCCCGCCGCT
MA1584.1	MA1584.1.ZIC5	4.18839	0.80875	hg19_dna	15	30	-	CCCGCCCCCGCCGCGG		MA1472.1	MA1472.1.BHLHA15	4.25798	0.806098	hg19_dna	13	22	-	CGCCGCTGGA
MA0831.2	MA0831.2.TFE3	4.51066	0.808307	hg19_dna	12	19	-	CGCGGGAC		MA0671.1	MA0671.1.NFIX	2.5685	0.805975	hg19_dna	10	18	+	TAGTCCAGC
MA0814.2	MA0814.2.TFAP2C	7.50855	0.808219	hg19_dna	11	24	+	AGTCCCGCGGCGGG
MA1563.1	MA1563.1.SOX18	2.82318	0.805682	hg19_dna	16	23	+	CGCGGCGG
MA0524.2	MA0524.2.TFAP2C	4.3622	0.805063	hg19_dna	11	22	-	CGCCGCGGGACT
MA0470.1	MA0470.1.E2F4	3.79513	0.80491	hg19_dna	10	20	-	CCGCGGGACTA
MA0811.1	MA0811.1.TFAP2B	4.01289	0.803995	hg19_dna	11	22	+	AGTCCCGCGGCG
MA0524.1	MA0524.1.TFAP2C	3.10769	0.803343	hg19_dna	11	25	-	CCCCGCCGCGGGACT
MA0007.2	MA0007.2.AR	4.44574	0.802139	hg19_dna	3	17	-	CGGGACTATCTGGTC
APBB1lP	10_26727608_C_G
Wildtype										Mutated
Matrix ID	Name	Score	Relative score	Sequence ID	Start	End	Strand	Predicted sequence		Matrix ID	Name	Score	Relative score	Sequence ID	Start	End	Strand	Predicted sequence
MA1635.1	MA1635.1.BHLHE22	4.23759	0.839966	hg19_dna	14	23	+	AGCAGCTCGG		MA0719.1	MA0719.1.RHOXF1	2.36973	0.849961	hg19_dna	14	21	+	AGGAGCTC
MA1100.1	MA1100.1.ASCL1	7.60573	0.829417	hg19_dna	12	24	+	AAAGCAGCTCGGA		MA0768.2	MA0768.2.Lef1	9.1466	0.820177	hg19_dna	6	19	-	GCTCCTTTGCTCCG
MA1472.1	MA1472.1.BHLHA15	4.67915	0.814696	hg19_dna	14	23	-	CCGAGCTGCT		MA1710.1	MA1710.1.ZNF257	5.5822	0.818762	hg19_dna	6	17	+	CGGAGCAAAGGA
MA0522.2	MA0522.2.TCF3	2.62853	0.813677	hg19_dna	14	23	+	AGCAGCTCGG		MA0523.1	MA0523.1.TCF7L2	4.95392	0.810901	hg19_dna	5	18	+	TCGGAGCAAAGGAG
MA0048.2	MA0048.2.NHLH1	5.39959	0.806838	hg19_dna	14	23	-	CCGAGCTGCT		MA0850.1	MA0850.1.FOXP3	3.48725	0.803424	hg19_dna	10	16	+	GCAAAGG
MA0048.1	MA0048.1.NHLH1	7.99628	0.802507	hg19_dna	13	24	-	TCCGAGCTGCTT
CAMK2D	4_114682943_TCCTCCTCCGGCG_T
Wildtype										Mutated
Matrix ID	Name	Score	Relative score	Sequence ID	Start	End	Strand	Predicted sequence				no TF exclusive to mut
MA0079.3	MA0079.3.SP1	11.9598	0.931609	hg19_dna	14	24	+	TCTCCTCCTCC
MA0528.1	MA0528.1.ZNF263	18.6522	0.91554	hg19_dna	16	36	-	GGAGGAGGCGCCGGAGGAGGA
MA0162.2	MA0162.2.EGR1	11.1894	0.900009	hg19_dna	14	27	+	TCTCCTCCTCCGGC
MA0079.2	MA0079.2.SP1	10.5047	0.895848	hg19_dna	15	24	+	CTCCTCCTCC
MA0162.2	MA0162.2.EGR1	9.59133	0.882895	hg19_dna	11	24	+	CCGTCTCCTCCTCC
MA0814.2	MA0814.2.TFAP2C	9.86237	0.852713	hg19_dna	16	29	-	GCGCCGGAGGAGGA
MA1723.1	MA1723.1.PRDM9	11.6711	0.825211	hg19_dna	10	33	-	GGAGGCGCCGGAGGAGGAGACGGA
MA0750.2	MA0750.2.ZBTB7A	7.52725	0.814277	hg19_dna	16	28	-	CGCCGGAGGAGGA
MA0003.4	MA0003.4.TFAP2A	7.54449	0.805185	hg19_dna	16	29	+	TCCTCCTCCGGCGC
MA1596.1	MA1596.1.ZNF460	9.82479	0.802731	hg19_dna	13	28	+	GTCTCCTCCTCCGGCG
PIK3R1	5_67511017_G_C
Wildtype										Mutated
Matrix ID	Name	Score	Relative score	Sequence ID	Start	End	Strand	Predicted sequence		Matrix ID	Name	Score	Relative score	Sequence ID	Start	End	Strand	Predicted sequence
MA1713.1	MA1713.1.ZNF610	12.0159	0.867698	hg19_dna	12	25	-	CCTGGCGCTCCGGG		MA1578.1	MA1578.1.VEZF1	7.31977	0.857888	hg19_dna	9	18	+	ACCCCCGCAG
MA0811.1	MA0811.1.TFAP2B	6.64704	0.845771	hg19_dna	9	20	+	ACCCCCGGAGCG		MA1563.1	MA1563.1.SOX18	4.81965	0.856239	hg19_dna	14	21	+	CGCAGCGC
MA0524.2	MA0524.2.TFAP2C	6.24707	0.835693	hg19_dna	9	20	+	ACCCCCGGAGCG		MA0696.1	MA0696.1.ZIC1	8.86007	0.85561	hg19_dna	7	20	+	TCACCCCCGCAGCG
MA1972.1	MA1972.1.ZFP14	9.00049	0.831612	hg19_dna	15	29	+	GGAGCGCCAGGCGGG		MA0472.2	MA0472.2.EGR2	8.51006	0.84914	hg19_dna	7	17	+	TCACCCCCGCA
MA0154.2	MA0154.2.EBF1	1.48657	0.824687	hg19_dna	10	20	-	CGCTCCGGGGG		MA0697.1	MA0697.1.ZIC3	12.1831	0.848789	hg19_dna	7	21	+	TCACCCCCGCAGCGC
MA0154.1	MA0154.1.EBF1	7.04661	0.814682	hg19_dna	10	19	-	GCTCCGGGGG		MA1650.1	MA1650.1.ZBTB14	8.74996	0.842486	hg19_dna	9	20	+	ACCCCCGCAGCG
MA0470.1	MA0470.1.E2F4	3.61675	0.802086	hg19_dna	16	26	+	GAGCGCCAGGC		MA1961.1	MA1961.1.PATZ1	7.57176	0.837445	hg19_dna	10	21	-	GCGCTGCGGGGG
										MA0736.1	MA0736.1.GLIS2	8.92168	0.833139	hg19_dna	7	20	+	TCACCCCCGCAGCG
										MA0162.4	MA0162.4.EGR1	9.7473	0.830201	hg19_dna	5	18	+	CTTCACCCCCGCAG
										MA0767.1	MA0767.1.GCM2	6.47425	0.823535	hg19_dna	10	19	-	GCTGCGGGGG
										MA0510.1	MA0510.1.RFX5	4.32562	0.823496	hg19_dna	11	25	+	CCCCGCAGCGCCAGG
										MA0753.1	MA0753.1.ZNF740	7.10842	0.822551	hg19_dna	9	18	+	ACCCCCGCAG
										MA0079.1	MA0079.1.SP1	6.68681	0.820109	hg19_dna	7	16	-	GCGGGGGTGA
										MA0732.1	MA0732.1.EGR3	7.53871	0.815755	hg19_dna	5	19	+	CTTCACCCCCGCAGC
										MA1711.1	MA1711.1.ZNF343	7.15031	0.812376	hg19_dna	2	18	+	CTCCTTCACCCCCGCAG
										MA0163.1	MA0163.1.PLAG1	10.67	0.803531	hg19_dna	1	14	-	GGGGGTGAAGGAGG
										MA1652.1	MA1652.1.ZKSCAN5	7.22831	0.80186	hg19_dna	4	17	-	TGCGGGGGTGAAGG
										MA1468.1	MA1468.1.ATOH7	3.84318	0.801834	hg19_dna	20	29	-	CCCGCCTGGC
										MA1959.1	MA1959.1.KLF7	4.34112	0.800888	hg19_dna	5	13	-	GGGGTGAAG
										MA0522.3	MA0522.3.TCF3	5.05935	0.800593	hg19_dna	19	29	-	CCCGCCTGGCG
PTK2	8_142012766_C_T
Wildtype										Mutated
Matrix ID	Name	Score	Relative score	Sequence ID	Start	End	Strand	Predicted sequence		Matrix ID	Name	Score	Relative score	Sequence ID	Start	End	Strand	Predicted sequence
MA0114.2	MA0114.2.HNF4A	8.84881	0.852657	hg19_dna	11	25	+	CAGGCCTTTGCGCGT		MA0719.1	MA0719.1.RHOXF1	6.47206	0.929032	hg19_dna	12	19	-	AAAAGCCT
MA0484.1	MA0484.1.HNF4G	7.60749	0.847299	hg19_dna	12	26	-	CACGCGCAAAGGCCT		MA0024.1	MA0024.1.E2F1	9.50011	0.893242	hg19_dna	16	23	+	TTTTGCGC
MA0484.2	MA0484.2.HNF4G	8.67649	0.824504	hg19_dna	10	22	-	CGCAAAGGCCTGA		MA0711.1	MA0711.1.OTX1	2.67696	0.811523	hg19_dna	12	19	-	AAAAGCCT
MA0003.1	MA0003.1.TFAP2A	4.9683	0.823019	hg19_dna	14	22	+	GCCTTTGCG		MA0712.1	MA0712.1.OTX2	2.96452	0.808797	hg19_dna	12	19	-	AAAAGCCT
MA1650.1	MA1650.1.ZBTB14	7.41114	0.818148	hg19_dna	16	27	-	GCACGCGCAAAG		MA0714.1	MA0714.1.PITX3	4.32583	0.800531	hg19_dna	12	20	-	CAAAAGCCT
MA0114.4	MA0114.4.HNF4A	8.52366	0.816982	hg19_dna	10	22	-	CGCAAAGGCCTGA
MA0442.1	MA0442.1.SOX10	4.6688	0.811721	hg19_dna	16	21	+	CTTTGC
MA1112.2	MA1112.2.NR4A1	5.76551	0.810895	hg19_dna	10	21	-	GCAAAGGCCTGA
MA0867.2	MA0867.2.SOX4	3.53245	0.803901	hg19_dna	14	23	-	GCGCAAAGGC
MA0850.1	MA0850.1.FOXP3	3.48725	0.803424	hg19_dna	15	21	-	GCAAAGG
Table S3: Jaspar TFBS difference between wildtype and mutant sequence

## Sheet: Pipeline selected 3UTR
Family	Gene	Gene name	Chrom_Pos_Ref_Alt	CADD	Conservation			Conservation score	miRNA binding yes/no (bold if context++>90)	mir SVR Score	Segway	cHmm > 20	histone marks >20	Overall function
					verPhCons>0.3	verPhyloP≥3	GerpN>2
Family_1	LONRF1	LON peptidase N-terminal domain and ring finger 1	8_12580093_G_C	19.75	1	3.818	5.07	3	Yes	-1.2564	GE0	cHmm:Tx/TxWk		Protein polyubiquitination, metal ion binding
Family_1	FRMD4A	FERM domain containing 4A	10_13688852_G_A	17.49	1	0.865	5.23	2	No	-0.1556	TF2	cHmm:Tx/TxWk		Regulation of protein secretion
Family_1	LYSMD2	LysM, putative peptidoglycan-binding, domain containing 2	15_52015387_G_T	15.55	0.833	0.06	5.18	2	No	-0.4616	GE0	cHmm:Tx/TxWk		Unknown function
Family_1	ZNF609	zinc finger protein 609	15_64977847_G_A	22.1	0.998	0.353	4.83	2	YES	-0.0026	GE1	cHmm:Tx/TxWk		Transcription regulator, muscle organ development
Family_1	ZG16B	zymogen granule protein 16B	16_2881098_G_A	19.72	0.954	1.926	2.91	2	No	NA	GM1	cHmmReprPC/PCWk/Quies		Retina homeostasis
Family_1	MGRN1	mahogunin ring finger 1, E3 ubiquitin protein ligase	16_4739017_C_T	15.46	0	-0.271	4.47	1	Yes	-0.0279	TF2	cHmm:Tx/TxWk		ligase/transferase, regulation of signalling pathways (cAMP/ G protein coupled)
Family_2	POU2F1	POU class 2 homeobox 1	1_167395369_A_G	16.38	1	3.096	5.64	3	Yes	NA	R4	cHmm:Tx/TxWk		Transcription, Cytokine mediated signalling pathway
Family_2	CAMK1,OGG1	calcium/calmodulin-dependent protein kinase I, (8-oxoguanine DNA glycosylase)	3_9799045_C_G	22.8	1	1.919	5.48	2	Yes	-1.3058	TF1	cHmm:Tx/TxWk		CAMK1, cell cycle/differentiation, serine /threonine kinase; OGG1, DNA repair
Family_2	SRPK1	SRSF protein kinase 1	6_35801283_T_A	15.33	0.048	0.264	5.95	1	Yes	-0.4486	GM0	cHmm:Tx/TxWk		Kinase activity, immune response, chromosome segregation
Family_2	SLC35A1	solute carrier family 35 (CMP-sialic acid transporter), member A1	6_88222026_A_G	16.88	1	2.555	4.85	2	Yes	-1.2283	GE0	cHmm:Tx/TxWk		Transmembrane transport, carbohydrate metabolism
Family_2	FGFR1	fibroblast growth factor receptor 1	8_38270114_C_T	17.46	0	0.595	4.92	1	Yes	-0.1137	R5	cHmm:Tx/TxWk/ReprPC/PCWk/Quies		Cell migration, differentiation, proliferation, MAP kinase,
Family_5	NCDN	neurochondrin	1_36031698_C_A	16.95		1	2.283	1	Yes	-0.4079	TF2	cHmm:Tx/TxWk		Bone resorption, neuron projection development
Family_6	PHF13	PHD finger protein 13	1_6682709_C_T	19.59	0.689	-0.059	4.13		Yes	-0.0665	GE2	cHmm:Tx/TxWk		Chromatin modulation, mitotic cell division
Family_6	FOXD3	forkhead box D3	1_63790612_C_T	18.01	1	2.5	5.19	2	Yes	-1.2928	R0	cHmmReprPC/PCWk/Quies		Transcription regulation, cell differentiation
Family_6	SLC30A6	solute carrier family 30 (zinc transporter), member 6	2_32447882_T_C	18.53	0.004	-0.256	3.86	1	Yes	NA	TF2	cHmm:Tx/TxWk		Zinc ion transport
Family_6	NGLY1	N-glycanase 1	3_25760493_T_A	19	0.922	0.008	5.46	2	Yes	-1.2486	F1	cHmm:Tx/TxWk/ReprPC/PCWk/Quies		Metal ion binding, protein folding and metabolism
Family_6	ATXN7	ataxin 7	3_63987853_C_A	15.86	1	3.02	5.61	3	No	-0.8434	F1	cHmm:Tx/TxWk		Transcription regulation, histone deubiquitination
Family_6	LGI2	leucine-rich repeat LGI family, member 2	4_25004251_G_A	16.36	0.99	1.718	5.24	2	Yes	-0.0164	TF0	cHmmReprPC/PCWk/Quies	EncH3K27Ac/K4Me1	Inhibitory synapse assembly
Family_6	LRRTM2	leucine rich repeat transmembrane neuronal 2	5_138205478_ATTAAC_A	19.67	1	2.959	5.57	2	No	-1.1004	GE0	cHmm:Tx/TxWk/ReprPC/PCWk/Quies		Synapse assembly nervous system
Family_6	MARCHF8	membrane-associated ring finger (C3HC4) 8, E3 ubiquitin protein ligase	10_45952965_T_C	16.16	0.007	-0.71	6.17	3	Yes	-0.7762	GE0	cHmm:Tx/TxWk		Immune response, Antigen processing MHC classII
Family_6	C10orf11(LRMDA)	chromosome 10 open reading frame 11	10_78317096_G_A	16.2	0.008	0.095	5.68	1	Yes	-1.1542	L0	cHmmReprPC/PCWk/Quies		Melanocyte differentiation
Family_6	ERC1	ELKS/RAB6-interacting/CAST family member 1	12_1603957_CGTA_C	15.71	1	3.036	5.01	3	No	-0.5801	L1	cHmm:Tx/TxWk/ReprPC/PCWk/Quies		Cadherin binding, apoptosis, Proteintransport
Family_6	SOCS4	suppressor of cytokine signaling 4	14_55514503_A_G	15.57	0.997	2.485	3.97	2	Yes	-0.0349	GE0	cHmm:Tx/TxWk		Signal transduction inhibitor, Growth regulation
Family_6	CTSA	cathepsin A	20_44527355_T_A	15.86	0.038	-0.037	5.09	1	Yes	-0.653	TF2	cHmm:Tx/TxWk		Proteolysis, metabolism
Family_6	ATP9A	ATPase, class II, type 9A	20_50213326_CA_C	19.02	1	0.801	5.1	2	Yes	-0.0151	L1	cHmm:Tx/TxWk/ReprPC/PCWk/Quies		Translocase, magnesium/peotein binding, Protein traffiking
Family_7	WWC1	WW and C2 domain containing 1	5_167896680_G_A	21.5	1	3.732	5.48	3	Yes	-0.0012	TF0	cHmm:Tx/TxWk/ReprPC/PCWk/Quies		Transcription regulation, cell migration
Family_7	RIC3,TUB	.	11_8127640_CTT_C	20.2	1	3.406	5.98	3	Yes	-0.9379	R0	cHmm:Tx/TxWk/ReprPC/PCWk/Quies		RIC3: Chaperone, protein folding, TUB: Sensory transduction
Family_7	DKK3	dickkopf WNT signaling pathway inhibitor 3	11_11984700_A_G	20.5	0.999	0.571	4.69	2	Yes	-1.2731	R2	cHmm:Tx/TxWk/ReprPC/PCWk/Quies		Receptor antagonist, Wnt signaling
Family_9	GNAS	GNAS complex locus	20_57430721_AGGGGCCCC_A	19.91	0.923	1.568	3.49	2	Yes	NA	TF0	cHmmReprPC/PCWk/Quies		Transduction, growth, bone development, Osteoclast/osteoblast development
Family_9	TFE3	transcription factor binding to IGHM enhancer 3	X_48887293_G_T	17.11	0.001	-0.087	4.86	1	Yes	-0.3161	NA	cHmm:Tx/TxWk		Transcription regulation, adaptive immunity
Family_10	FGF14	fibroblast growth factor 14	13_102372158_G_A	17.39	1	1.408	5.82	2	Yes	NA	D	cHmmReprPC/PCWk/Quies		Growth factor, cell-cell ignaling
Family_10	ZNF236	zinc finger protein 236	18_74681250_A_G	16.88	0.981	0.551	5.71	2	Yes	-0.7565	L0	cHmm:Tx/TxWk		Transcription regulation
Family_10	B4GALT5	UDP-Gal:betaGlcNAc beta 1,4- galactosyltransferase, polypeptide 5	20_48250790_A_G	16.44	1	3.189	5.44	3	Yes	-0.4126	GE1	cHmm:Tx/TxWk		Galactosyltransferase, lipid metabolism, regulation of embryonic development
Family 11	LNPEP	leucyl/cystinyl aminopeptidase	5_96370011_AG_A	19.68	0.999	2.362	3.74	2	No	NA	R2	cHmm:Tx/TxWk		Aminopeptidase activity, antigen processing and presentation via MHC class I
Family 11	ADAT2	adenosine deaminase, tRNA-specific 2	6_143748292_C_A	18.41	0.998	3.126	5.34	3	Yes	-0.2178	C1	cHmm:Tx/TxWk/ReprPC/PCWk/Quies		tRNA processing
Family 11	C8orf4 (TCIM)	chromosome 8 open reading frame 4/Transcriptional and immune response regulator	8_40012281_T_C	16.03	1	3.45	5.73	3	Yes	-1.0906	D	cHmmReprPC/PCWk/Quies		Apoptosis, immune response
Family 11	SMARCE1	SWI/SNF related, matrix associated, actin dependent regulator of chromatin, subfamily e, member 1	17_38781698_G_GT	17.14	0.011	0.695	5.54	1	No	NA	GM0	cHmm:Tx/TxWk	EncH3K4Me1	Chromatin remodeling, neurogenesis
Family 11	NFATC2	nuclear factor of activated T-cells, cytoplasmic, calcineurin-dependent 2	20_50015221_G_A	18.4	1	1.81	5.66	2	No	-1.2033	GE0	cHmm:Tx/TxWk/ReprPC/PCWk/Quies		Transcription regulation, B cell receptor signaling pathway
Family 11	C21orf91	chromosome 21 open reading frame 91	21_19165230_CAT_C	16.8	0.496	0.399	5.1	2	No	-0.4231	F0	cHmm:Tx/TxWk		Cell proliferation ,differentiation, neurogenesis
Family_12	CALD1	caldesmon 1	7_134655142_G_A	18.11	0.73	0.556	5.85	2	Yes	-0.0345	R0	cHmm:Tx/TxWk/ReprPC/PCWk/Quies		Muscle protein, angiogenesis
Family_12	FAM76B	family with sequence similarity 76, member B	11_95504039_CA_C	15.82	1	3.617	5.6	3	Yes	-0.2555	GE0	cHmm:Tx/TxWk		Unknown function
Family_13	LRRTM4	leucine rich repeat transmembrane neuronal 4	2_76974929_A_T	18.09	0.999	1.587	5.87	2	Yes	-1.3124	R0	cHmmReprPC/PCWk/Quies		Nervous system development
Family_13	CMAS	cytidine monophosphate N-acetylneuraminic acid synthetase	12_22218440_T_C	17.67	1	2.46	5	2	Yes	-1.1948	F0	cHmm:Tx/TxWk		Nucleotidyltransferase, N-acetylneuraminate metabolism
Family_13	SGSM2	small G protein signaling modulator 2	17_2284327_C_T	21.5	0.997	0.378	4.85	2	Yes	-1.216	GE1	cHmm:Tx/TxWk		GTPase activation, intracellular transport
Family_14	RHOQ	ras homolog family member Q	2_46809906_T_C	16.35	1	1.033	4.21	2	No	-0.527	D	cHmm:Tx/TxWk		GTPase activity, cell migration, signal transduction
Family_14	PPFIA3	protein tyrosine phosphatase, receptor type, f polypeptide (PTPRF), interacting protein (liprin), alpha 3	19_49653984_C_A	15.74	0.003	0.291	3.32	1	Yes	-0.016	TSS	cHmmTssA	EncH3K27Ac/K4Me3	Focal adhesion disassembly, neurotransmitter secretion
Table S4. Summary of 3'UTR variants surviving the prioritization pipeline
Chrom_Pos_Ref_Alt: chromosome_position_reference allele_alternative allele
CADD: Combined Annotation Dependent Depletion
GE: gene end, R5: Repressed, CHmm: Chrome HMM chromatin states, Tx: strong transcription, TxWk: weak transcription, RepPC: repressed polycomb, RepPCWk: weak repressed polycomb, Quies: quiescent
Conservation scores, Segway, chromatin states and mirSVR scores are extracted from annotation data on CADD website, miRNA binding and context ++ score information is taken from Target Scan’s human miRNA atlas, overall function of the genes is from Uniprot/Swissprot

## Sheet: all miRNA for 3 UTR 
chr	start	end	miRNA gene	miRNA	context ++ percentile	strand	Site length	CHR	POS	end1
chr1	6682702	6682709	PHF13	miR-3194-5p	86	+	7	1	6682709	6682709
chr1	6682705	6682712	PHF13	miR-1972	21	+	7	1	6682709	6682709
chr1	36031691	36031699	NCDN	miR-328-5p/6885-5p	92	+	8	1	36031698	36031698
chr1	36031692	36031699	NCDN	miR-7109-5p	61	+	7	1	36031698	36031698
chr1	36031692	36031699	NCDN	miR-6795-5p/6887-5p	70	+	7	1	36031698	36031698
chr1	36031693	36031700	NCDN	miR-637	52	+	7	1	36031698	36031698
chr1	36031694	36031701	NCDN	miR-6852-5p	83	+	7	1	36031698	36031698
chr1	36031695	36031702	NCDN	miR-7851-3p	62	+	7	1	36031698	36031698
chr1	36031696	36031703	NCDN	miR-631/3661	36	+	7	1	36031698	36031698
chr1	36031697	36031705	NCDN	miR-492	73	+	8	1	36031698	36031698
chr1	36031698	36031705	NCDN	miR-4535	42	+	7	1	36031698	36031698
chr1	36031698	36031705	NCDN	miR-659-5p	46	+	7	1	36031698	36031698
chr1	36031698	36031705	NCDN	miR-6861-3p	26	+	7	1	36031698	36031698
chr1	63790605	63790612	FOXD3	miR-5192	86	+	7	1	63790612	63790612
chr1	63790606	63790614	FOXD3	miR-5739	98	+	8	1	63790612	63790612
chr1	63790607	63790614	FOXD3	miR-5091	72	+	7	1	63790612	63790612
chr1	167395361	167395369	POU2F1	miR-873-5p.2	30	+	8	1	167395369	167395369
chr1	167395362	167395369	POU2F1	miR-1286	67	+	7	1	167395369	167395369
chr1	167395362	167395369	POU2F1	miR-4722-5p	85	+	7	1	167395369	167395369
chr1	167395363	167395371	POU2F1	miR-1205	75	+	8	1	167395369	167395369
chr1	167395364	167395371	POU2F1	miR-1184	44	+	7	1	167395369	167395369
chr1	167395364	167395371	POU2F1	miR-17-3p	67	+	7	1	167395369	167395369
chr1	167395364	167395371	POU2F1	miR-3158-5p	65	+	7	1	167395369	167395369
chr1	167395365	167395372	POU2F1	miR-544a-3p	-1	+	7	1	167395369	167395369
chr1	167395367	167395374	POU2F1	miR-152-5p	34	+	7	1	167395369	167395369
chr2	32447874	32447886	SLC30A6	miR-3680-3p	-1	+	12	2	32447882	32447882
chr2	32447877	32447885	SLC30A6	miR-6076/6797-3p	94	+	8	2	32447882	32447882
chr2	46808727	46815218	PIGF	miR-3200-3p	99	-	3,5	2	46809906	46809906
chr2	46808729	46815219	PIGF	miR-6841-3p	90	-	1,6	2	46809906	46809906
chr2	46808727	46815217	PIGF	miR-6813-3p	87	-	3,4	2	46809906	46809906
chr2	76974924	76974932	LRRTM4	miR-466	96	-	8	2	76974929	76974929
chr2	76974924	76974931	LRRTM4	miR-3941	67	-	7	2	76974929	76974929
chr2	76974924	76974931	LRRTM4	miR-4672	63	-	7	2	76974929	76974929
chr2	76974925	76974932	LRRTM4	miR-4789-3p	94	-	7	2	76974929	76974929
chr2	76974925	76974932	LRRTM4	miR-4643	81	-	7	2	76974929	76974929
chr3	9799040	9799048	CAMK1	miR-204-5p/211-5p	99	-	8	3	9799045	9799045
chr3	9799039	9799046	OGG1	miR-9500	98	+	7	3	9799045	9799045
chr3	9799040	9799047	CAMK1	miR-4755-5p/5006-3p	95	-	7	3	9799045	9799045
chr3	9799040	9799047	CAMK1	miR-623	94	-	7	3	9799045	9799045
chr3	9799041	9799048	CAMK1	miR-6832-3p	91	-	7	3	9799045	9799045
chr3	25760487	25760494	NGLY1	miR-513a-3p/513c-3p/3606-3p	57	-	7	3	25760493	25760493
chr3	25760491	25760498	NGLY1	miR-335-3p	96	-	7	3	25760493	25760493
chr4	25004249	25004256	LGI2	miR-138-5p	51	-	7	4	25004251	25004251
chr4	25004247	25004254	LGI2	miR-370-3p	41	-	7	4	25004251	25004251
chr4	25004245	25004252	LGI2	miR-6894-3p	87	-	7	4	25004251	25004251
chr4	25004245	25004252	LGI2	miR-4763-5p	36	-	7	4	25004251	25004251
chr4	25004248	25004255	LGI2	miR-3692-5p	41	-	7	4	25004251	25004251
chr4	25004249	25004256	LGI2	miR-133a-5p	71	-	7	4	25004251	25004251
chr4	25004249	25004256	LGI2	miR-6131	30	-	7	4	25004251	25004251
chr5	167896674	167896682	WWC1	miR-653-3p	62	+	8	5	167896680	167896680
chr5	167896675	167896682	WWC1	miR-181-3p/4420	42	+	7	5	167896680	167896680
chr5	167896676	167896683	WWC1	miR-6837-3p	34	+	7	5	167896680	167896680
chr5	167896679	167896686	WWC1	miR-6815-3p	17	+	7	5	167896680	167896680
chr6	35801277	35801284	SRPK1	miR-520g-3p	44	-	7	6	35801283	35801283
chr6	35801280	35801287	SRPK1	miR-3681-5p	93	-	7	6	35801283	35801283
chr6	35801278	35801285	SRPK1	miR-4796-3p	83	-	7	6	35801283	35801283
chr6	35801281	35801288	SRPK1	miR-8056	85	-	7	6	35801283	35801283
chr6	88222019	88222026	SLC35A1	miR-3679-3p	86	+	7	6	88222026	88222026
chr6	88222024	88222031	SLC35A1	miR-4680-3p	92	+	7	6	88222026	88222026
chr6	143748289	143748296	ADAT2	miR-3909	82	-	7	6	143748292	143748292
chr6	143748290	143748297	ADAT2	miR-6780a-3p	68	-	7	6	143748292	143748292
chr6	143748292	143748299	ADAT2	miR-146a-3p	30	-	7	6	143748292	143748292
chr7	134655137	134655144	CALD1	miR-3145-5p	91	+	7	7	134655142	134655142
chr7	134655137	134655144	CALD1	miR-508-5p	69	+	7	7	134655142	134655142
chr7	134655139	134655146	CALD1	miR-550b-3p	88	+	7	7	134655142	134655142
chr8	12580091	12580099	LONRF1	miR-19-3p	96	-	8	8	12580093	12580093
chr8	38270114	38270121	FGFR1	miR-4476/6876-5p	65	-	7	8	38270114	38270114
chr10	45952962	45952969	MARCH-VIII	miR-411-3p	49	-	7	10	45952965	45952965
chr10	45952962	45952969	MARCH-VIII	miR-380-3p	33	-	7	10	45952965	45952965
chr10	45952962	45952969	MARCH-VIII	miR-4495	26	-	7	10	45952965	45952965
chr10	78317091	78317099	C10orf11	miR-204-5p/211-5p	99	+	8	10	78317096	78317096
chr10	78317090	78317098	C10orf11	miR-6832-3p	99	+	8	10	78317096	78317096
chr10	78317092	78317100	C10orf11	miR-4755-5p/5006-3p	99	+	8	10	78317096	78317096
chr10	78317092	78317099	C10orf11	miR-623	95	+	7	10	78317096	78317096
chr10	78317093	78317100	C10orf11	miR-4446-5p	97	+	7	10	78317096	78317096
chr11	8127639	8127646	RIC3	miR-9-5p	99	-	7	11	8127640	8127640
chr11	8127636	8127643	TUB	miR-561-3p	54	+	7	11	8127640	8127640
chr11	11984697	11984704	DKK3	miR-4789-5p	72	-	7	11	11984700	11984700
chr11	11984697	11984704	DKK3	let-7f-2-3p/1185-3p	93	-	7	11	11984700	11984700
chr11	11984697	11984704	DKK3	let-7a-3p/let-7b-3p/let-7f-1-3p/98-3p	93	-	7	11	11984700	11984700
chr11	95504031	95504039	FAM76B	miR-6815-5p/6865-5p	99	-	8	11	95504039	95504039
chr11	95504034	95504041	FAM76B	miR-3688-5p	89	-	7	11	95504039	95504039
chr11	95504035	95504042	FAM76B	miR-4470	70	-	7	11	95504039	95504039
chr12	22218433	22218441	CMAS	miR-548c-3p	99	+	8	12	22218440	22218440
chr12	22218440	22218447	CMAS	miR-4699-3p	96	+	7	12	22218440	22218440
chr13	102372152	102372159	FGF14	let-7e-3p	92	-	7	13	102372158	102372158
chr14	55514503	55514510	SOCS4	miR-299-5p	42	+	7	14	55514503	55514503
chr14	55514498	55514505	SOCS4	miR-511-3p	79	+	7	14	55514503	55514503
chr15	64977841	64977848	ZNF609	miR-7977	47	+	7	15	64977847	64977847
chr16	4739012	4739019	MGRN1	miR-588	90	+	7	16	4739017	4739017
chr16	4739016	4739023	MGRN1	miR-4456	35	+	7	16	4739017	4739017
chr17	2284326	2284333	SGSM2	miR-325-3p	-1	+	7	17	2284327	2284327
chr17	2284320	2284328	SGSM2	miR-6753-3p/7107-3p	98	+	8	17	2284327	2284327
chr17	2284321	2284328	SGSM2	miR-4527/6503-5p	89	+	7	17	2284327	2284327
chr17	2284322	2284329	SGSM2	miR-6843-3p/6848-3p	65	+	7	17	2284327	2284327
chr18	74681247	74681254	ZNF236	miR-299-3p	26	+	7	18	74681250	74681250
chr18	74681242	74681250	ZNF236	miR-593-5p	82	+	8	18	74681250	74681250
chr18	74681244	74681252	ZNF236	miR-891a-3p	88	+	8	18	74681250	74681250
chr18	74681245	74681252	ZNF236	miR-3688-5p	70	+	7	18	74681250	74681250
chr18	74681247	74681254	ZNF236	miR-4491/4657	77	+	7	18	74681250	74681250
chr19	49653979	49653986	PPFIA3	miR-3144-5p	36	+	7	19	49653984	49653984
chr19	49653983	49653990	PPFIA3	miR-4532	80	+	7	19	49653984	49653984
chr20	44527348	44527355	CTSA	miR-5094	91	+	7	20	44527355	44527355
chr20	48250787	48250794	B4GALT5	miR-5007-3p	44	-	7	20	48250790	48250790
chr20	48250790	48250797	B4GALT5	miR-6834-3p	68	-	7	20	48250790	48250790
chr20	50213321	50213329	ATP9A	miR-4731-3p/4801	81	-	8	20	50213326	50213326
chr20	57430721	57430728	GNAS	miR-296-5p	39	+	7	20	57430721	57430721
chr20	57430718	57430725	GNAS	miR-6887-3p	32	+	7	20	57430721	57430721
chr20	57430719	57430726	GNAS	miR-4749-3p	36	+	7	20	57430721	57430721
chr20	57415940	57470672	GNAS	miR-3065-3p	97	+	1,6	20	57430721	57430721
chr20	57415935	57470667	GNAS	miR-3140-5p	97	+	6,1	20	57430721	57430721
chr20	57415937	57470669	GNAS	miR-3622a-3p/3622b-3p	99	+	4,3	20	57430721	57430721
chr20	57415938	57470670	GNAS	miR-6804-3p	97	+	3,4	20	57430721	57430721
chr21	19165223	19165231	C21orf91	miR-377-3p	94	-	8	21	19165230	19165230
chr21	19165226	19165233	C21orf91	miR-4643	93	-	7	21	19165230	19165230
chrX	48887286	48887293	TFE3	miR-665	32	-	7	X	48887293	48887293
chrX	48887290	48887297	TFE3	miR-769-5p	38	-	7	X	48887293	48887293
chrX	48887287	48887294	TFE3	miR-4768-3p	38	-	7	X	48887293	48887293
chrX	48887292	48887299	TFE3	miR-631/3661	79	-	7	X	48887293	48887293
Table S5. miRNA matches for all Prioritized 3'UTR variants
miRNA corresponding to the top variants are highlighted in green
